# Supplementary material for: Revisiting organic charge-transfer cocrystals for wide-range tunable, ambient phosphorescence
Source: Chem Sci. 2023 Oct 31;14(44):12548–53. doi: 10.1039/d3sc04001a (PMC10646860; doi:10.1039/d3sc04001a)
Supplement: SC-014-D3SC04001A-s002 [file SC-014-D3SC04001A-s002.cif]

# Electronic Supplementary Material (ESI) for Chemical Science.
# This journal is © The Royal Society of Chemistry 2023

####################################################################### 
# 
# This file contains crystal structure data downloaded from the 
# Cambridge Structural Database (CSD) hosted by the Cambridge 
# Crystallographic Data Centre (CCDC).
# 
# Full information about CCDC data access policies and citation 
# guidelines are available at http://www.ccdc.cam.ac.uk/access/V1 
# 
# Audit and citation data items may have been added by the CCDC. 
# Please retain this information to preserve the provenance of 
# this file and to allow appropriate attribution of the data. 
# 
#######################################################################

data_shelx
_audit_block_doi                 10.5517/ccdc.csd.cc2cq9fv
_database_code_depnum_ccdc_archive 'CCDC 2196177'
loop_
_audit_author_name
_audit_author_address
'Shagufi Naz Ansari'
;JNCASR
India
;
_audit_update_record             
;
2022-08-11 deposited with the CCDC.	2023-10-24 downloaded from the CCDC.
;

_audit_creation_method           SHELXL-2018/3
_shelx_SHELXL_version_number     2018/3
_chemical_name_systematic        ?
_chemical_name_common            ?
_chemical_melting_point          ?
_chemical_formula_moiety         ?
_chemical_formula_sum            'C4.09 H5.39 Br0.17 N0.26 O0.52 S0.17'
_chemical_formula_weight         85.99

loop_
_atom_type_symbol
_atom_type_description
_atom_type_scat_dispersion_real
_atom_type_scat_dispersion_imag
_atom_type_scat_source
C C 0.0033 0.0016 'International Tables Vol C Tables 4.2.6.8 and 6.1.1.4'
H H 0.0000 0.0000 'International Tables Vol C Tables 4.2.6.8 and 6.1.1.4'
Br Br -0.2901 2.4595 'International Tables Vol C Tables 4.2.6.8 and 6.1.1.4'
N N 0.0061 0.0033 'International Tables Vol C Tables 4.2.6.8 and 6.1.1.4'
O O 0.0106 0.0060 'International Tables Vol C Tables 4.2.6.8 and 6.1.1.4'
S S 0.1246 0.1234 'International Tables Vol C Tables 4.2.6.8 and 6.1.1.4'

_space_group_crystal_system      triclinic
_space_group_IT_number           2
_space_group_name_H-M_alt        p-1
_space_group_name_Hall           '-P 1'

_shelx_space_group_comment       
;
The symmetry employed for this shelxl refinement is uniquely defined
by the following loop, which should always be used as a source of
symmetry information in preference to the above space-group names.
They are only intended as comments.
;

loop_
_space_group_symop_operation_xyz
'x, y, z'
'-x, -y, -z'

_cell_length_a                   5.2184(16)
_cell_length_b                   22.132(7)
_cell_length_c                   22.185(7)
_cell_angle_alpha                77.088(7)
_cell_angle_beta                 84.165(7)
_cell_angle_gamma                86.306(7)
_cell_volume                     2482.2(13)
_cell_formula_units_Z            23
_cell_measurement_temperature    303(2)
_cell_measurement_reflns_used    ?
_cell_measurement_theta_min      ?
_cell_measurement_theta_max      ?

_exptl_crystal_description       ?
_exptl_crystal_colour            yellow
_exptl_crystal_density_meas      ?
_exptl_crystal_density_method    ?
_exptl_crystal_density_diffrn    1.323
_exptl_crystal_F_000             1030
_exptl_transmission_factor_min   ?
_exptl_transmission_factor_max   ?
_exptl_crystal_size_max          0.120
_exptl_crystal_size_mid          0.090
_exptl_crystal_size_min          0.060
_exptl_absorpt_coefficient_mu    1.764
_shelx_estimated_absorpt_T_min   0.816
_shelx_estimated_absorpt_T_max   0.902
_exptl_absorpt_correction_type   ?
_exptl_absorpt_correction_T_min  ?
_exptl_absorpt_correction_T_max  ?
_exptl_absorpt_process_details   ?
_exptl_absorpt_special_details   ?
_diffrn_ambient_temperature      300
_diffrn_radiation_wavelength     0.71073
_diffrn_radiation_type           MoK\a
_diffrn_source                   ?
_diffrn_measurement_device_type  ?
_diffrn_measurement_method       ?
_diffrn_detector_area_resol_mean ?
_diffrn_reflns_number            60999
_diffrn_reflns_av_unetI/netI     0.1951
_diffrn_reflns_av_R_equivalents  0.2645
_diffrn_reflns_limit_h_min       -6
_diffrn_reflns_limit_h_max       6
_diffrn_reflns_limit_k_min       -26
_diffrn_reflns_limit_k_max       26
_diffrn_reflns_limit_l_min       -26
_diffrn_reflns_limit_l_max       26
_diffrn_reflns_theta_min         1.890
_diffrn_reflns_theta_max         24.998
_diffrn_reflns_theta_full        24.998
_diffrn_measured_fraction_theta_max 1.000
_diffrn_measured_fraction_theta_full 1.000
_diffrn_reflns_Laue_measured_fraction_max 1.000
_diffrn_reflns_Laue_measured_fraction_full 1.000
_diffrn_reflns_point_group_measured_fraction_max 1.000
_diffrn_reflns_point_group_measured_fraction_full 1.000
_reflns_number_total             8754
_reflns_number_gt                3245
_reflns_threshold_expression     'I > 2\s(I)'
_reflns_Friedel_coverage         0.000
_reflns_Friedel_fraction_max     .
_reflns_Friedel_fraction_full    .

_reflns_special_details          
;
 Reflections were merged by SHELXL according to the crystal
 class for the calculation of statistics and refinement.
 
 _reflns_Friedel_fraction is defined as the number of unique
 Friedel pairs measured divided by the number that would be
 possible theoretically, ignoring centric projections and
 systematic absences.
;

_computing_data_collection       ?
_computing_cell_refinement       ?
_computing_data_reduction        ?
_computing_structure_solution    'SHELXT 2018/2 (Sheldrick, 2018)'
_computing_structure_refinement  'SHELXL-2018/3 (Sheldrick, 2018)'
_computing_molecular_graphics    ?
_computing_publication_material  ?
_refine_special_details          ?
_refine_ls_structure_factor_coef Fsqd
_refine_ls_matrix_type           full
_refine_ls_weighting_scheme      calc
_refine_ls_weighting_details     
'w=1/[\s^2^(Fo^2^)+(0.2000P)^2^] where P=(Fo^2^+2Fc^2^)/3'
_atom_sites_solution_primary     ?
_atom_sites_solution_secondary   ?
_atom_sites_solution_hydrogens   geom
_refine_ls_hydrogen_treatment    constr
_refine_ls_extinction_method     none
_refine_ls_extinction_coef       .
_refine_ls_number_reflns         8754
_refine_ls_number_parameters     528
_refine_ls_number_restraints     8
_refine_ls_R_factor_all          0.3023
_refine_ls_R_factor_gt           0.1649
_refine_ls_wR_factor_ref         0.5345
_refine_ls_wR_factor_gt          0.4848
_refine_ls_goodness_of_fit_ref   1.481
_refine_ls_restrained_S_all      1.499
_refine_ls_shift/su_max          1.453
_refine_ls_shift/su_mean         0.058

loop_
_atom_site_label
_atom_site_type_symbol
_atom_site_fract_x
_atom_site_fract_y
_atom_site_fract_z
_atom_site_U_iso_or_equiv
_atom_site_adp_type
_atom_site_occupancy
_atom_site_site_symmetry_order
_atom_site_calc_flag
_atom_site_refinement_flags_posn
_atom_site_refinement_flags_adp
_atom_site_refinement_flags_occupancy
_atom_site_disorder_assembly
_atom_site_disorder_group
C1 C 1.891(4) 0.4892(11) 0.7862(12) 0.088(7) Uani 1 1 d . . . . .
C2 C 1.555(4) 0.5430(9) 0.7385(11) 0.076(6) Uani 1 1 d . . . . .
C3 C 1.547(3) 0.5545(9) 0.8000(10) 0.064(5) Uani 1 1 d . . . . .
C4 C 1.372(4) 0.5922(8) 0.8301(10) 0.074(6) Uani 1 1 d . . . . .
H4 H 1.234561 0.614610 0.810712 0.089 Uiso 1 1 calc R U . . .
C5 C 1.418(4) 0.5936(9) 0.8904(11) 0.080(6) Uani 1 1 d . . . . .
C6 C 1.278(4) 0.6269(11) 0.9311(10) 0.085(7) Uani 1 1 d . . . . .
C7 C 1.623(4) 0.5753(10) 0.9807(11) 0.084(6) Uani 1 1 d . . . . .
C8 C 1.627(3) 0.5613(8) 0.9198(9) 0.060(5) Uani 1 1 d . . . . .
C9 C 1.791(4) 0.5236(9) 0.8879(11) 0.072(6) Uani 1 1 d . . . . .
H9 H 1.927351 0.500427 0.906821 0.086 Uiso 1 1 calc R U . . .
C10 C 1.748(4) 0.5216(8) 0.8299(10) 0.066(5) Uani 1 1 d . . . . .
C11 C 1.867(4) 0.4877(10) 0.6719(10) 0.088(7) Uani 1 1 d . . . . .
H11A H 1.879953 0.525641 0.640044 0.106 Uiso 1 1 calc R U . . .
H11B H 2.039335 0.468508 0.675167 0.106 Uiso 1 1 calc R U . . .
C12 C 1.700(5) 0.4450(14) 0.6522(12) 0.116(9) Uani 1 1 d . . . . .
H12 H 1.528622 0.465490 0.647219 0.139 Uiso 1 1 calc R U . . .
C13 C 1.817(7) 0.4317(19) 0.5857(16) 0.217(19) Uani 1 1 d . . . . .
H13A H 1.851806 0.471939 0.558879 0.261 Uiso 1 1 calc R U . . .
H13B H 1.983709 0.410432 0.592447 0.261 Uiso 1 1 calc R U . . .
C14 C 1.694904 0.399294 0.550921 0.221 Uani 1 1 d D . . . .
H14A H 1.727637 0.356612 0.572216 0.266 Uiso 1 1 calc R U . . .
H14B H 1.514511 0.408171 0.562565 0.266 Uiso 1 1 calc R U . . .
C15 C 1.690058 0.394089 0.494174 0.396 Uani 1 1 d D . . . .
H15A H 1.695931 0.432680 0.463132 0.475 Uiso 1 1 calc R U . . .
H15B H 1.563219 0.366702 0.487388 0.475 Uiso 1 1 calc R U . . .
C16 C 1.983074 0.359461 0.512660 0.46(5) Uani 1 1 d D . . . .
H16A H 1.957733 0.320314 0.541198 0.684 Uiso 1 1 calc R U . . .
H16B H 2.073544 0.385771 0.531524 0.684 Uiso 1 1 calc R U . . .
H16C H 2.082290 0.352876 0.475627 0.684 Uiso 1 1 calc R U . . .
C17 C 1.668(6) 0.3811(17) 0.7018(17) 0.150(12) Uani 1 1 d . . . . .
H17A H 1.587604 0.389934 0.740508 0.180 Uiso 1 1 calc R U . . .
H17B H 1.551813 0.356143 0.687248 0.180 Uiso 1 1 calc R U . . .
C18 C 1.917(6) 0.3432(15) 0.7150(18) 0.176(14) Uani 1 1 d . . . . .
H18A H 2.049610 0.357993 0.682681 0.263 Uiso 1 1 calc R U . . .
H18B H 1.890755 0.300341 0.716344 0.263 Uiso 1 1 calc R U . . .
H18C H 1.968695 0.347203 0.754161 0.263 Uiso 1 1 calc R U . . .
C19 C 1.345(5) 0.6459(11) 1.0418(10) 0.090(7) Uani 1 1 d . . . . .
H19A H 1.165535 0.660594 1.042609 0.108 Uiso 1 1 calc R U . . .
H19B H 1.364702 0.614549 1.079479 0.108 Uiso 1 1 calc R U . . .
C20 C 1.494(7) 0.694(2) 1.0416(15) 0.153(14) Uani 1 1 d . . . . .
H20 H 1.673640 0.678270 1.039917 0.184 Uiso 1 1 calc R U . . .
C21 C 1.472(10) 0.750(2) 0.9877(17) 0.23(2) Uani 1 1 d D . . . .
H21A H 1.287203 0.757001 0.986330 0.280 Uiso 1 1 calc R U . . .
H21B H 1.530099 0.733199 0.951894 0.280 Uiso 1 1 calc R U . . .
C22 C 1.568(12) 0.8178(16) 0.967(3) 0.43(6) Uani 1 1 d D . . . .
H22A H 1.528210 0.839016 1.001200 0.515 Uiso 1 1 calc R U . . .
H22B H 1.753684 0.816382 0.957964 0.515 Uiso 1 1 calc R U . . .
C23 C 1.448(11) 0.8515(18) 0.914(2) 0.27(3) Uani 1 1 d D . . . .
H23A H 1.261770 0.854043 0.921075 0.324 Uiso 1 1 calc R U . . .
H23B H 1.497925 0.834391 0.877429 0.324 Uiso 1 1 calc R U . . .
C25 C 1.437(17) 0.718(3) 1.102(3) 0.47(7) Uani 1 1 d . . . . .
H25A H 1.452934 0.762925 1.090876 0.569 Uiso 1 1 calc R U . . .
H25B H 1.256626 0.711288 1.116272 0.569 Uiso 1 1 calc R U . . .
C26 C 1.572(19) 0.697(5) 1.153(9) 1.0(2) Uani 1 1 d . . . . .
H26A H 1.681730 0.662055 1.147373 1.532 Uiso 1 1 calc R U . . .
H26B H 1.454247 0.685184 1.189573 1.532 Uiso 1 1 calc R U . . .
H26C H 1.676043 0.729561 1.158731 1.532 Uiso 1 1 calc R U . . .
C27 C 0.726(4) 0.7304(9) 0.6860(11) 0.081(6) Uani 1 1 d . . . . .
C28 C 0.648(3) 0.7518(9) 0.7393(10) 0.069(5) Uani 1 1 d . . . . .
C29 C 0.442(4) 0.7960(8) 0.7384(9) 0.079(6) Uani 1 1 d . . . . .
H29 H 0.377381 0.807334 0.775108 0.095 Uiso 1 1 calc R U . . .
C30 C 0.334(3) 0.8234(8) 0.6828(11) 0.078(7) Uani 1 1 d . . . . .
C31 C 0.425(4) 0.7987(10) 0.6291(11) 0.079(6) Uani 1 1 d . . . . .
C32 C 0.619(4) 0.7520(9) 0.6311(11) 0.089(7) Uani 1 1 d . . . . .
H32 H 0.673926 0.736147 0.596240 0.106 Uiso 1 1 calc R U . . .
C33 C 0.035(4) 0.8933(9) 0.7578(11) 0.112(9) Uani 1 1 d . . . . .
H33A H -0.044037 0.857928 0.784749 0.169 Uiso 1 1 calc R U . . .
H33B H -0.075413 0.929575 0.758144 0.169 Uiso 1 1 calc R U . . .
H33C H 0.197706 0.898983 0.772121 0.169 Uiso 1 1 calc R U . . .
C34 C 0.399(9) 0.7894(18) 0.5091(15) 0.26(3) Uani 1 1 d . . . . .
H34A H 0.572466 0.801063 0.494944 0.384 Uiso 1 1 calc R U . . .
H34B H 0.297072 0.796535 0.474314 0.384 Uiso 1 1 calc R U . . .
H34C H 0.399367 0.746186 0.529179 0.384 Uiso 1 1 calc R U . . .
C35 C -0.167(4) 0.9334(10) 0.4237(11) 0.081(6) Uani 1 1 d . . . . .
C36 C -0.496(4) 0.9936(10) 0.3743(11) 0.086(7) Uani 1 1 d . . . . .
C37 C -0.515(4) 1.0017(8) 0.4394(9) 0.065(5) Uani 1 1 d . . . . .
C38 C -0.705(4) 1.0342(9) 0.4689(13) 0.096(8) Uani 1 1 d . . . . .
H38 H -0.844293 1.054519 0.448917 0.115 Uiso 1 1 calc R U . . .
C39 C -0.674(3) 1.0343(9) 0.5292(10) 0.070(6) Uani 1 1 d . . . . .
C40 C -0.172(4) 0.9353(10) 0.3160(11) 0.084(6) Uani 1 1 d . . . . .
H40A H 0.008676 0.923632 0.321102 0.100 Uiso 1 1 calc R U . . .
H40B H -0.175514 0.972000 0.282669 0.100 Uiso 1 1 calc R U . . .
C41 C -0.286(7) 0.8828(12) 0.2929(13) 0.138(11) Uani 1 1 d D . . . .
H41 H -0.461909 0.898552 0.284846 0.166 Uiso 1 1 calc R U . . .
C42 C -0.166(9) 0.8717(16) 0.229(2) 0.21(2) Uani 1 1 d . . . . .
H42A H 0.015741 0.860480 0.231613 0.258 Uiso 1 1 calc R U . . .
H42B H -0.247890 0.837034 0.219827 0.258 Uiso 1 1 calc R U . . .
C43 C -0.195(10) 0.926(3) 0.1780(16) 0.26(3) Uani 1 1 d D . . . .
H43A H -0.067049 0.954974 0.180893 0.309 Uiso 1 1 calc R U . . .
H43B H -0.362554 0.945895 0.186087 0.309 Uiso 1 1 calc R U . . .
C44 C -0.174(9) 0.919(3) 0.110(2) 0.42(6) Uani 1 1 d D . . . .
H44A H -0.196822 0.877410 0.105794 0.506 Uiso 1 1 calc R U . . .
H44B H -0.289148 0.948320 0.084497 0.506 Uiso 1 1 calc R U . . .
C45 C 0.103(9) 0.938(3) 0.097(3) 0.44(6) Uani 1 1 d D . . . .
H45A H 0.205339 0.905699 0.081503 0.654 Uiso 1 1 calc R U . . .
H45B H 0.165949 0.942376 0.134806 0.654 Uiso 1 1 calc R U . . .
H45C H 0.114698 0.975950 0.066763 0.654 Uiso 1 1 calc R U . . .
C90M C -0.325(9) 0.8285(16) 0.3490(16) 0.27(3) Uani 1 1 d D . . . .
H90A H -0.159114 0.815590 0.364712 0.326 Uiso 1 1 calc R U . . .
H90B H -0.433562 0.843343 0.381319 0.326 Uiso 1 1 calc R U . . .
C90N C -0.445(10) 0.7721(15) 0.337(3) 0.38(4) Uani 1 1 d D . . . .
H90C H -0.612650 0.767209 0.359549 0.567 Uiso 1 1 calc R U . . .
H90D H -0.337451 0.735836 0.350764 0.567 Uiso 1 1 calc R U . . .
H90E H -0.461953 0.777631 0.293486 0.567 Uiso 1 1 calc R U . . .
Br01 Br 0.9927(4) 0.66633(9) 0.68611(11) 0.0876(9) Uani 1 1 d . . . . .
Br02 Br 0.8052(4) 0.72151(10) 0.81407(11) 0.0918(10) Uani 1 1 d . . . . .
N1 N 1.770(3) 0.5040(8) 0.7336(8) 0.077(5) Uani 1 1 d . . . . .
N2 N 1.404(3) 0.6174(7) 0.9891(9) 0.080(5) Uani 1 1 d . . . . .
N3 N -0.274(3) 0.9530(7) 0.3696(8) 0.074(5) Uani 1 1 d . . . . .
O1 O 2.083(3) 0.4562(7) 0.7929(7) 0.091(4) Uani 1 1 d . . . . .
O2 O 1.416(3) 0.5641(7) 0.6970(7) 0.098(5) Uani 1 1 d . . . . .
O3 O 1.759(3) 0.5549(7) 1.0235(6) 0.091(4) Uani 1 1 d . . . . .
O4 O 1.086(3) 0.6624(7) 0.9267(7) 0.096(4) Uani 1 1 d . . . . .
O5 O 0.037(3) 0.9041(7) 0.4330(7) 0.091(4) Uani 1 1 d . . . . .
O6 O -0.626(3) 1.0140(6) 0.3321(7) 0.091(4) Uani 1 1 d . . . . .
S001 S 0.0896(11) 0.8799(3) 0.6758(3) 0.0920(19) Uani 1 1 d . . . . .
S002 S 0.2695(12) 0.8331(3) 0.5610(3) 0.102(2) Uani 1 1 d . . . . .
C24 C 1.569(10) 0.914(2) 0.909(2) 0.34(4) Uani 1 1 d D . . . .
H24A H 1.434877 0.945910 0.908540 0.505 Uiso 1 1 calc R U . . .
H24B H 1.682101 0.923603 0.871767 0.505 Uiso 1 1 calc R U . . .
H24C H 1.664821 0.911541 0.944406 0.505 Uiso 1 1 calc R U . . .

loop_
_atom_site_aniso_label
_atom_site_aniso_U_11
_atom_site_aniso_U_22
_atom_site_aniso_U_33
_atom_site_aniso_U_23
_atom_site_aniso_U_13
_atom_site_aniso_U_12
C1 0.063(13) 0.088(16) 0.11(2) -0.005(14) -0.033(14) 0.014(12)
C2 0.081(15) 0.061(13) 0.089(18) -0.020(12) -0.031(13) 0.013(11)
C3 0.043(10) 0.066(12) 0.078(15) -0.003(11) -0.020(10) 0.007(9)
C4 0.098(16) 0.054(12) 0.065(15) 0.004(10) -0.026(12) 0.005(11)
C5 0.067(13) 0.075(14) 0.094(19) -0.017(13) -0.002(13) 0.021(11)
C6 0.053(12) 0.097(16) 0.091(17) 0.011(13) -0.016(12) 0.020(11)
C7 0.089(16) 0.081(15) 0.071(17) 0.015(13) -0.014(13) -0.020(12)
C8 0.070(13) 0.044(10) 0.059(14) 0.016(10) -0.024(10) -0.019(9)
C9 0.059(12) 0.062(13) 0.094(18) -0.020(12) 0.005(12) -0.008(10)
C10 0.080(14) 0.048(11) 0.071(15) -0.016(11) -0.015(12) 0.000(10)
C11 0.080(14) 0.099(17) 0.097(18) -0.040(14) -0.030(13) 0.007(12)
C12 0.14(2) 0.12(2) 0.10(2) -0.043(18) 0.005(16) -0.020(18)
C13 0.29(5) 0.24(4) 0.15(3) -0.14(3) 0.08(3) -0.02(3)
C14 0.208 0.161 0.341 -0.110 -0.094 -0.046
C15 0.796 0.267 0.184 -0.170 0.043 -0.172
C16 0.86(17) 0.30(8) 0.22(7) -0.15(6) 0.12(8) -0.09(9)
C17 0.13(3) 0.18(3) 0.17(3) -0.11(3) -0.01(2) 0.01(2)
C18 0.14(3) 0.15(3) 0.22(4) -0.01(3) -0.04(3) 0.02(2)
C19 0.14(2) 0.083(16) 0.056(15) -0.034(13) -0.027(14) 0.024(15)
C20 0.17(3) 0.23(4) 0.10(3) -0.11(3) -0.02(2) -0.01(3)
C21 0.41(7) 0.21(5) 0.09(3) -0.05(3) 0.01(3) -0.14(4)
C22 0.64(11) 0.13(4) 0.64(13) -0.26(6) -0.40(11) 0.16(6)
C23 0.55(9) 0.08(3) 0.16(4) 0.00(3) -0.05(4) 0.08(4)
C25 0.93(18) 0.34(9) 0.22(6) -0.27(7) 0.19(8) -0.18(9)
C26 0.45(13) 0.53(15) 2.0(5) -0.4(2) 0.8(2) -0.40(12)
C27 0.069(13) 0.068(13) 0.109(19) -0.022(13) -0.033(13) 0.019(10)
C28 0.067(12) 0.066(13) 0.073(14) -0.013(11) -0.018(10) 0.008(10)
C29 0.091(15) 0.065(13) 0.070(14) 0.010(11) -0.014(11) 0.009(11)
C30 0.056(11) 0.048(11) 0.111(19) 0.039(12) -0.030(12) -0.019(9)
C31 0.097(16) 0.063(14) 0.073(16) 0.002(12) -0.024(12) -0.018(11)
C32 0.089(15) 0.068(14) 0.094(17) 0.010(12) -0.017(13) 0.026(11)
C33 0.13(2) 0.057(14) 0.15(3) 0.003(14) -0.030(17) 0.005(12)
C34 0.47(7) 0.21(4) 0.12(3) -0.09(3) -0.16(4) 0.20(4)
C35 0.082(15) 0.065(14) 0.096(18) -0.024(13) 0.002(14) 0.008(12)
C36 0.068(14) 0.099(17) 0.094(18) -0.025(14) -0.032(13) 0.026(12)
C37 0.083(14) 0.042(10) 0.074(15) -0.014(10) -0.025(11) 0.010(10)
C38 0.067(14) 0.063(14) 0.15(2) 0.008(15) -0.032(15) 0.008(11)
C39 0.059(12) 0.073(14) 0.079(15) -0.015(12) -0.030(11) 0.019(10)
C40 0.070(13) 0.079(15) 0.104(19) -0.027(14) -0.006(12) 0.011(11)
C41 0.24(4) 0.073(18) 0.10(2) -0.010(17) 0.01(2) -0.02(2)
C42 0.37(6) 0.11(3) 0.17(4) -0.07(3) 0.08(4) -0.05(3)
C43 0.48(8) 0.26(6) 0.05(2) -0.07(3) 0.02(3) -0.06(5)
C44 0.14(4) 0.44(10) 0.81(19) -0.40(12) -0.10(8) 0.01(5)
C45 0.33(8) 0.73(16) 0.27(7) -0.24(9) -0.05(6) 0.27(9)
C90M 0.35(6) 0.19(4) 0.28(6) -0.05(4) 0.10(4) -0.17(4)
C90N 0.46(8) 0.07(2) 0.61(12) -0.15(4) 0.19(7) -0.09(4)
Br01 0.0808(15) 0.0661(14) 0.110(2) -0.0052(12) -0.0183(12) 0.0113(10)
Br02 0.0883(16) 0.0814(16) 0.0962(19) 0.0056(13) -0.0249(12) 0.0057(11)
N1 0.068(11) 0.101(13) 0.063(12) -0.022(10) -0.007(9) 0.015(9)
N2 0.073(11) 0.063(10) 0.095(14) 0.012(10) -0.032(10) 0.007(8)
N3 0.082(12) 0.073(11) 0.065(12) -0.011(10) -0.020(10) 0.014(9)
O1 0.087(10) 0.088(10) 0.102(11) -0.029(9) -0.022(8) 0.013(8)
O2 0.098(11) 0.111(12) 0.096(12) -0.044(10) -0.029(9) 0.017(9)
O3 0.091(10) 0.110(11) 0.069(10) -0.007(8) -0.029(8) 0.006(8)
O4 0.082(10) 0.109(11) 0.092(11) -0.003(9) -0.025(8) 0.005(9)
O5 0.074(9) 0.091(10) 0.114(12) -0.037(9) -0.016(8) 0.015(8)
O6 0.088(10) 0.078(10) 0.102(11) -0.004(8) -0.033(9) 0.009(7)
S001 0.082(4) 0.075(4) 0.110(5) -0.002(3) -0.017(3) 0.017(3)
S002 0.105(5) 0.095(4) 0.101(5) -0.005(4) -0.034(4) 0.019(3)
C24 0.53(11) 0.29(7) 0.14(4) 0.01(5) -0.03(5) 0.15(7)

_geom_special_details            
;
 All esds (except the esd in the dihedral angle between two l.s. planes)
 are estimated using the full covariance matrix.  The cell esds are taken
 into account individually in the estimation of esds in distances, angles
 and torsion angles; correlations between esds in cell parameters are only
 used when they are defined by crystal symmetry.  An approximate (isotropic)
 treatment of cell esds is used for estimating esds involving l.s. planes.
;

loop_
_geom_bond_atom_site_label_1
_geom_bond_atom_site_label_2
_geom_bond_distance
_geom_bond_site_symmetry_2
_geom_bond_publ_flag
C1 O1 1.20(2) . ?
C1 N1 1.35(2) . ?
C1 C10 1.45(3) . ?
C2 O2 1.22(2) . ?
C2 N1 1.38(2) . ?
C2 C3 1.44(3) . ?
C3 C10 1.38(2) . ?
C3 C4 1.41(3) . ?
C4 C5 1.39(3) . ?
C5 C8 1.40(2) . ?
C5 C6 1.41(3) . ?
C6 O4 1.23(2) . ?
C6 N2 1.47(3) . ?
C7 O3 1.23(2) . ?
C7 N2 1.45(3) . ?
C7 C8 1.45(3) . ?
C8 C9 1.41(3) . ?
C9 C10 1.34(3) . ?
C11 C12 1.49(3) . ?
C11 N1 1.52(3) . ?
C12 C17 1.59(4) . ?
C12 C13 1.62(4) . ?
C13 C14 1.39(3) . ?
C14 C15 1.2925(4) . ?
C14 C16 1.9139(4) . ?
C15 C16 1.7116(4) . ?
C17 C18 1.52(4) . ?
C19 C20 1.36(4) . ?
C19 N2 1.45(3) . ?
C20 C21 1.53(5) . ?
C20 C25 1.56(4) . ?
C21 C22 1.56(2) . ?
C22 C23 1.43(6) . ?
C23 C24 1.54(2) . ?
C25 C26 1.4(2) . ?
C27 C32 1.37(3) . ?
C27 C28 1.38(3) . ?
C27 Br01 1.923(19) . ?
C28 C29 1.40(2) . ?
C28 Br02 1.893(19) . ?
C29 C30 1.40(3) . ?
C30 C31 1.45(3) . ?
C30 S001 1.72(2) . ?
C31 C32 1.40(3) . ?
C31 S002 1.78(2) . ?
C33 S001 1.90(3) . ?
C34 S002 1.72(3) . ?
C35 O5 1.22(2) . ?
C35 N3 1.35(3) . ?
C35 C39 1.54(3) 2_476 ?
C36 O6 1.20(2) . ?
C36 N3 1.43(2) . ?
C36 C37 1.49(3) . ?
C37 C39 1.37(2) 2_476 ?
C37 C38 1.38(3) . ?
C38 C39 1.36(3) . ?
C40 N3 1.38(2) . ?
C40 C41 1.54(3) . ?
C41 C90M 1.532(19) . ?
C41 C42 1.55(4) . ?
C42 C43 1.47(5) . ?
C43 C44 1.55(2) . ?
C44 C45 1.51(2) . ?
C90M C90N 1.517(19) . ?

loop_
_geom_angle_atom_site_label_1
_geom_angle_atom_site_label_2
_geom_angle_atom_site_label_3
_geom_angle
_geom_angle_site_symmetry_1
_geom_angle_site_symmetry_3
_geom_angle_publ_flag
O1 C1 N1 125(2) . . ?
O1 C1 C10 129(2) . . ?
N1 C1 C10 106.5(18) . . ?
O2 C2 N1 125(2) . . ?
O2 C2 C3 129.9(19) . . ?
N1 C2 C3 104.7(17) . . ?
C10 C3 C4 121(2) . . ?
C10 C3 C2 109.3(19) . . ?
C4 C3 C2 129.8(17) . . ?
C5 C4 C3 115.7(18) . . ?
C4 C5 C8 123(2) . . ?
C4 C5 C6 128(2) . . ?
C8 C5 C6 109(2) . . ?
O4 C6 C5 134(2) . . ?
O4 C6 N2 117(2) . . ?
C5 C6 N2 109.7(17) . . ?
O3 C7 N2 120(2) . . ?
O3 C7 C8 131(2) . . ?
N2 C7 C8 108.7(19) . . ?
C5 C8 C9 119(2) . . ?
C5 C8 C7 108(2) . . ?
C9 C8 C7 133.1(19) . . ?
C10 C9 C8 119(2) . . ?
C9 C10 C3 123(2) . . ?
C9 C10 C1 130.3(19) . . ?
C3 C10 C1 106.9(19) . . ?
C12 C11 N1 113.6(19) . . ?
C11 C12 C17 112(2) . . ?
C11 C12 C13 110(2) . . ?
C17 C12 C13 110(3) . . ?
C14 C13 C12 125(3) . . ?
C15 C14 C13 140.4(15) . . ?
C15 C14 C16 60.928(10) . . ?
C13 C14 C16 101.3(14) . . ?
C14 C15 C16 77.773(9) . . ?
C15 C16 C14 41.298(14) . . ?
C18 C17 C12 115(3) . . ?
C20 C19 N2 114(2) . . ?
C19 C20 C21 116(3) . . ?
C19 C20 C25 111(4) . . ?
C21 C20 C25 107(4) . . ?
C20 C21 C22 139(4) . . ?
C23 C22 C21 111(4) . . ?
C22 C23 C24 97(4) . . ?
C26 C25 C20 123(9) . . ?
C32 C27 C28 123.3(18) . . ?
C32 C27 Br01 115.9(17) . . ?
C28 C27 Br01 120.8(15) . . ?
C27 C28 C29 119.2(17) . . ?
C27 C28 Br02 121.8(14) . . ?
C29 C28 Br02 119.0(16) . . ?
C28 C29 C30 121(2) . . ?
C29 C30 C31 116.6(18) . . ?
C29 C30 S001 125(2) . . ?
C31 C30 S001 118.5(16) . . ?
C32 C31 C30 122.2(19) . . ?
C32 C31 S002 124(2) . . ?
C30 C31 S002 114.2(16) . . ?
C27 C32 C31 118(2) . . ?
O5 C35 N3 128(2) . . ?
O5 C35 C39 125(2) . 2_476 ?
N3 C35 C39 106.1(18) . 2_476 ?
O6 C36 N3 123(2) . . ?
O6 C36 C37 132.2(19) . . ?
N3 C36 C37 104.3(17) . . ?
C39 C37 C38 122.0(19) 2_476 . ?
C39 C37 C36 110.0(19) 2_476 . ?
C38 C37 C36 128(2) . . ?
C39 C38 C37 115.6(19) . . ?
C38 C39 C37 121.9(19) . 2_476 ?
C38 C39 C35 131.4(19) . 2_476 ?
C37 C39 C35 107(2) 2_476 2_476 ?
N3 C40 C41 122(2) . . ?
C90M C41 C40 107(2) . . ?
C90M C41 C42 121(3) . . ?
C40 C41 C42 116(2) . . ?
C43 C42 C41 113(3) . . ?
C42 C43 C44 121(5) . . ?
C45 C44 C43 94(4) . . ?
C90N C90M C41 116(3) . . ?
C1 N1 C2 112.6(19) . . ?
C1 N1 C11 126.0(18) . . ?
C2 N1 C11 121.1(17) . . ?
C19 N2 C7 125.7(17) . . ?
C19 N2 C6 129.8(17) . . ?
C7 N2 C6 104.4(19) . . ?
C35 N3 C40 121.7(18) . . ?
C35 N3 C36 113.1(19) . . ?
C40 N3 C36 125.2(17) . . ?
C30 S001 C33 101.8(11) . . ?
C34 S002 C31 102.4(13) . . ?

loop_
_geom_torsion_atom_site_label_1
_geom_torsion_atom_site_label_2
_geom_torsion_atom_site_label_3
_geom_torsion_atom_site_label_4
_geom_torsion
_geom_torsion_site_symmetry_1
_geom_torsion_site_symmetry_2
_geom_torsion_site_symmetry_3
_geom_torsion_site_symmetry_4
_geom_torsion_publ_flag
O2 C2 C3 C10 -178(2) . . . . ?
N1 C2 C3 C10 -2(2) . . . . ?
O2 C2 C3 C4 2(4) . . . . ?
N1 C2 C3 C4 178.5(18) . . . . ?
C10 C3 C4 C5 0(3) . . . . ?
C2 C3 C4 C5 180.0(19) . . . . ?
C3 C4 C5 C8 2(3) . . . . ?
C3 C4 C5 C6 180(2) . . . . ?
C4 C5 C6 O4 0(4) . . . . ?
C8 C5 C6 O4 178(2) . . . . ?
C4 C5 C6 N2 -176.6(19) . . . . ?
C8 C5 C6 N2 2(2) . . . . ?
C4 C5 C8 C9 -3(3) . . . . ?
C6 C5 C8 C9 178.7(17) . . . . ?
C4 C5 C8 C7 177.3(18) . . . . ?
C6 C5 C8 C7 -1(2) . . . . ?
O3 C7 C8 C5 175(2) . . . . ?
N2 C7 C8 C5 0(2) . . . . ?
O3 C7 C8 C9 -4(4) . . . . ?
N2 C7 C8 C9 -179.6(17) . . . . ?
C5 C8 C9 C10 2(3) . . . . ?
C7 C8 C9 C10 -177.9(18) . . . . ?
C8 C9 C10 C3 -1(3) . . . . ?
C8 C9 C10 C1 177.2(18) . . . . ?
C4 C3 C10 C9 -1(3) . . . . ?
C2 C3 C10 C9 179.5(18) . . . . ?
C4 C3 C10 C1 -179.0(17) . . . . ?
C2 C3 C10 C1 1(2) . . . . ?
O1 C1 C10 C9 0(4) . . . . ?
N1 C1 C10 C9 -178.2(19) . . . . ?
O1 C1 C10 C3 178(2) . . . . ?
N1 C1 C10 C3 0(2) . . . . ?
N1 C11 C12 C17 -59(3) . . . . ?
N1 C11 C12 C13 179(2) . . . . ?
C11 C12 C13 C14 -173(3) . . . . ?
C17 C12 C13 C14 63(4) . . . . ?
C12 C13 C14 C15 155.7(19) . . . . ?
C12 C13 C14 C16 -147(3) . . . . ?
C13 C14 C15 C16 71(3) . . . . ?
C11 C12 C17 C18 -61(3) . . . . ?
C13 C12 C17 C18 62(3) . . . . ?
N2 C19 C20 C21 63(4) . . . . ?
N2 C19 C20 C25 -175(4) . . . . ?
C19 C20 C21 C22 172(6) . . . . ?
C25 C20 C21 C22 47(9) . . . . ?
C20 C21 C22 C23 -172(6) . . . . ?
C21 C22 C23 C24 177(5) . . . . ?
C19 C20 C25 C26 93(7) . . . . ?
C21 C20 C25 C26 -140(6) . . . . ?
C32 C27 C28 C29 2(3) . . . . ?
Br01 C27 C28 C29 -176.4(15) . . . . ?
C32 C27 C28 Br02 -178.9(16) . . . . ?
Br01 C27 C28 Br02 2(2) . . . . ?
C27 C28 C29 C30 -7(3) . . . . ?
Br02 C28 C29 C30 174.8(13) . . . . ?
C28 C29 C30 C31 7(3) . . . . ?
C28 C29 C30 S001 -177.7(15) . . . . ?
C29 C30 C31 C32 -3(3) . . . . ?
S001 C30 C31 C32 -178.9(16) . . . . ?
C29 C30 C31 S002 177.4(13) . . . . ?
S001 C30 C31 S002 1(2) . . . . ?
C28 C27 C32 C31 1(3) . . . . ?
Br01 C27 C32 C31 -179.9(15) . . . . ?
C30 C31 C32 C27 -1(3) . . . . ?
S002 C31 C32 C27 178.7(16) . . . . ?
O6 C36 C37 C39 177(3) . . . 2_476 ?
N3 C36 C37 C39 -3(2) . . . 2_476 ?
O6 C36 C37 C38 4(4) . . . . ?
N3 C36 C37 C38 -176.2(19) . . . . ?
C39 C37 C38 C39 8(3) 2_476 . . . ?
C36 C37 C38 C39 -179.8(19) . . . . ?
C37 C38 C39 C37 -8(3) . . . 2_476 ?
C37 C38 C39 C35 177.2(19) . . . 2_476 ?
N3 C40 C41 C90M -47(4) . . . . ?
N3 C40 C41 C42 175(3) . . . . ?
C90M C41 C42 C43 167(4) . . . . ?
C40 C41 C42 C43 -61(5) . . . . ?
C41 C42 C43 C44 -160(4) . . . . ?
C42 C43 C44 C45 -98(6) . . . . ?
C40 C41 C90M C90N 178(4) . . . . ?
C42 C41 C90M C90N -46(6) . . . . ?
O1 C1 N1 C2 -180(2) . . . . ?
C10 C1 N1 C2 -1(2) . . . . ?
O1 C1 N1 C11 -7(4) . . . . ?
C10 C1 N1 C11 172.0(18) . . . . ?
O2 C2 N1 C1 178(2) . . . . ?
C3 C2 N1 C1 2(2) . . . . ?
O2 C2 N1 C11 5(3) . . . . ?
C3 C2 N1 C11 -171.7(17) . . . . ?
C12 C11 N1 C1 116(2) . . . . ?
C12 C11 N1 C2 -72(3) . . . . ?
C20 C19 N2 C7 77(3) . . . . ?
C20 C19 N2 C6 -98(3) . . . . ?
O3 C7 N2 C19 9(3) . . . . ?
C8 C7 N2 C19 -175.2(18) . . . . ?
O3 C7 N2 C6 -175.0(18) . . . . ?
C8 C7 N2 C6 1(2) . . . . ?
O4 C6 N2 C19 -3(3) . . . . ?
C5 C6 N2 C19 174(2) . . . . ?
O4 C6 N2 C7 -178.8(18) . . . . ?
C5 C6 N2 C7 -1(2) . . . . ?
O5 C35 N3 C40 7(3) . . . . ?
C39 C35 N3 C40 177.0(18) 2_476 . . . ?
O5 C35 N3 C36 -172(2) . . . . ?
C39 C35 N3 C36 -2(2) 2_476 . . . ?
C41 C40 N3 C35 100(3) . . . . ?
C41 C40 N3 C36 -81(3) . . . . ?
O6 C36 N3 C35 -177(2) . . . . ?
C37 C36 N3 C35 3(2) . . . . ?
O6 C36 N3 C40 4(4) . . . . ?
C37 C36 N3 C40 -175.6(18) . . . . ?
C29 C30 S001 C33 2.2(18) . . . . ?
C31 C30 S001 C33 177.7(15) . . . . ?
C32 C31 S002 C34 5(3) . . . . ?
C30 C31 S002 C34 -175(2) . . . . ?

_refine_diff_density_max         1.627
_refine_diff_density_min         -0.710
_refine_diff_density_rms         0.156

_shelx_res_file                  
;
TITL Triclinic_a.res in P-1
    shelx.res
    created by SHELXL-2018/3 at 09:25:23 on 11-Aug-2022
CELL  0.71073   5.2184  22.1324  22.1849   77.088   84.165   86.306
ZERR    23.00   0.0016   0.0068   0.0069    0.007    0.007    0.007
LATT   1
SFAC  C    H    BR   N    O    S
UNIT  94 124 4 6 12 4
MERG   2
OMIT    -3.00  50.00
DFIX  1.540 0.020 C41 C90M
DFIX     1.540   0.020 C90M C90N
DFIX  1.540 0.020 C44 C43
DFIX  1.540 0.020 C44 C45
DFIX  1.540 0.020 C23 C24
DFIX     1.540   0.020 C21 C22
DFIX     1.540   0.020 C15 C16
DFIX     1.540   0.020 C15 C14
FMAP   2
PLAN   40
SIZE     0.060   0.090   0.120
ACTA    50.00
BOND
CONF
LIST   6
L.S.  30
TEMP    29.85
WGHT    0.200000
FVAR       0.29098
C1    1    1.891051    0.489151    0.786249    11.00000    0.06276    0.08836 =
         0.10878   -0.00451   -0.03296    0.01398
C2    1    1.554556    0.542957    0.738540    11.00000    0.08118    0.06060 =
         0.08913   -0.01971   -0.03058    0.01320
C3    1    1.547014    0.554531    0.800045    11.00000    0.04334    0.06568 =
         0.07786   -0.00323   -0.02006    0.00704
C4    1    1.371768    0.592192    0.830076    11.00000    0.09841    0.05419 =
         0.06532    0.00387   -0.02608    0.00535
AFIX  43
H4    2    1.234561    0.614610    0.810712    11.00000   -1.20000
AFIX   0
C5    1    1.417785    0.593555    0.890447    11.00000    0.06676    0.07508 =
         0.09420   -0.01711   -0.00208    0.02124
C6    1    1.277783    0.626852    0.931055    11.00000    0.05259    0.09706 =
         0.09092    0.01108   -0.01628    0.01964
C7    1    1.622852    0.575327    0.980722    11.00000    0.08874    0.08105 =
         0.07056    0.01507   -0.01371   -0.01972
C8    1    1.626548    0.561289    0.919778    11.00000    0.07027    0.04432 =
         0.05939    0.01568   -0.02408   -0.01887
C9    1    1.790766    0.523615    0.887907    11.00000    0.05932    0.06224 =
         0.09390   -0.02032    0.00529   -0.00777
AFIX  43
H9    2    1.927351    0.500427    0.906821    11.00000   -1.20000
AFIX   0
C10   1    1.747549    0.521623    0.829913    11.00000    0.08036    0.04829 =
         0.07139   -0.01585   -0.01484   -0.00030
C11   1    1.867423    0.487700    0.671881    11.00000    0.08016    0.09937 =
         0.09678   -0.03998   -0.02969    0.00683
AFIX  23
H11A  2    1.879953    0.525641    0.640044    11.00000   -1.20000
H11B  2    2.039335    0.468508    0.675167    11.00000   -1.20000
AFIX   0
C12   1    1.699707    0.444999    0.652191    11.00000    0.14339    0.11731 =
         0.09581   -0.04307    0.00456   -0.02049
AFIX  13
H12   2    1.528622    0.465490    0.647219    11.00000   -1.20000
AFIX   0
C13   1    1.817271    0.431701    0.585654    11.00000    0.28759    0.24127 =
         0.14995   -0.14200    0.07873   -0.01960
AFIX  23
H13A  2    1.851806    0.471939    0.558879    11.00000   -1.20000
H13B  2    1.983709    0.410432    0.592447    11.00000   -1.20000
AFIX   0
C14   1   11.694905   10.399294   10.550921    11.00000   10.20821   10.16084 =
        10.34107    9.89013    9.90600    9.95363
AFIX  23
H14A  2    1.727637    0.356612    0.572216    11.00000   -1.20000
H14B  2    1.514511    0.408171    0.562565    11.00000   -1.20000
AFIX   0
C15   1   11.690058   10.394089   10.494174    11.00000   10.79570   10.26683 =
        10.18406    9.82973   10.04316    9.82760
AFIX  23
H15A  2    1.695931    0.432680    0.463132    11.00000   -1.20000
H15B  2    1.563219    0.366702    0.487388    11.00000   -1.20000
AFIX   0
C16   1   11.983074   10.359461   10.512660    11.00000    0.86328    0.29730 =
         0.22267   -0.14738    0.12210   -0.08755
AFIX 137
H16A  2    1.957733    0.320314    0.541198    11.00000   -1.50000
H16B  2    2.073544    0.385771    0.531524    11.00000   -1.50000
H16C  2    2.082290    0.352876    0.475627    11.00000   -1.50000
AFIX   0
C17   1    1.667970    0.381121    0.701840    11.00000    0.13223    0.18166 =
         0.16648   -0.10523   -0.01260    0.00732
AFIX  23
H17A  2    1.587604    0.389934    0.740508    11.00000   -1.20000
H17B  2    1.551813    0.356143    0.687248    11.00000   -1.20000
AFIX   0
C18   1    1.917198    0.343172    0.714964    11.00000    0.14359    0.15167 =
         0.21923   -0.01346   -0.03775    0.02420
AFIX 137
H18A  2    2.049610    0.357993    0.682681    11.00000   -1.50000
H18B  2    1.890755    0.300341    0.716344    11.00000   -1.50000
H18C  2    1.968695    0.347203    0.754161    11.00000   -1.50000
AFIX   0
C19   1    1.344740    0.645876    1.041761    11.00000    0.13957    0.08271 =
         0.05638   -0.03401   -0.02677    0.02423
AFIX  23
H19A  2    1.165535    0.660594    1.042609    11.00000   -1.20000
H19B  2    1.364702    0.614549    1.079479    11.00000   -1.20000
AFIX   0
C20   1    1.493659    0.693936    1.041570    11.00000    0.17265    0.22571 =
         0.09764   -0.10804   -0.02384   -0.00996
AFIX  13
H20   2    1.673640    0.678270    1.039917    11.00000   -1.20000
AFIX   0
C21   1    1.472289    0.750450    0.987730    11.00000    0.41222    0.21464 =
         0.09221   -0.04985    0.00980   -0.14471
AFIX  23
H21A  2    1.287203    0.757001    0.986330    11.00000   -1.20000
H21B  2    1.530099    0.733199    0.951894    11.00000   -1.20000
AFIX   0
C22   1    1.568042    0.817775    0.967369    11.00000    0.64234    0.13442 =
         0.64149   -0.25926   -0.40000    0.15741
AFIX  23
H22A  2    1.528210    0.839016    1.001200    11.00000   -1.20000
H22B  2    1.753684    0.816382    0.957964    11.00000   -1.20000
AFIX   0
C23   1    1.448196    0.851476    0.913758    11.00000    0.54951    0.08189 =
         0.15846    0.00154   -0.05323    0.07917
AFIX  23
H23A  2    1.261770    0.854043    0.921075    11.00000   -1.20000
H23B  2    1.497925    0.834391    0.877429    11.00000   -1.20000
AFIX   0
C25   1    1.436742    0.718314    1.102408    11.00000    0.92765    0.34182 =
         0.22178   -0.27445    0.19468   -0.18355
AFIX  23
H25A  2    1.452934    0.762925    1.090876    11.00000   -1.20000
H25B  2    1.256626    0.711288    1.116272    11.00000   -1.20000
AFIX   0
C26   1    1.572356    0.697196    1.153339    11.00000    0.45284    0.53044 =
         2.00000   -0.40000    0.78549   -0.40000
AFIX 137
H26A  2    1.681730    0.662055    1.147373    11.00000   -1.50000
H26B  2    1.454247    0.685184    1.189573    11.00000   -1.50000
H26C  2    1.676043    0.729561    1.158731    11.00000   -1.50000
AFIX   0
C27   1    0.725848    0.730438    0.685974    11.00000    0.06902    0.06787 =
         0.10900   -0.02198   -0.03340    0.01923
C28   1    0.647626    0.751761    0.739322    11.00000    0.06659    0.06641 =
         0.07302   -0.01349   -0.01761    0.00765
C29   1    0.442485    0.795984    0.738426    11.00000    0.09104    0.06470 =
         0.07010    0.00983   -0.01431    0.00860
AFIX  43
H29   2    0.377381    0.807334    0.775108    11.00000   -1.20000
AFIX   0
C30   1    0.334005    0.823375    0.682817    11.00000    0.05614    0.04827 =
         0.11103    0.03932   -0.03028   -0.01950
C31   1    0.424940    0.798654    0.629061    11.00000    0.09692    0.06314 =
         0.07333    0.00229   -0.02392   -0.01821
C32   1    0.619149    0.751993    0.631065    11.00000    0.08867    0.06758 =
         0.09421    0.00977   -0.01650    0.02567
AFIX  43
H32   2    0.673926    0.736147    0.596240    11.00000   -1.20000
AFIX   0
C33   1    0.035245    0.893251    0.757842    11.00000    0.12531    0.05659 =
         0.14642    0.00253   -0.02979    0.00522
AFIX 137
H33A  2   -0.044037    0.857928    0.784749    11.00000   -1.50000
H33B  2   -0.075413    0.929575    0.758144    11.00000   -1.50000
H33C  2    0.197706    0.898983    0.772121    11.00000   -1.50000
AFIX   0
C34   1    0.398949    0.789373    0.509111    11.00000    0.46699    0.20894 =
         0.11787   -0.08931   -0.15967    0.19783
AFIX 137
H34A  2    0.572466    0.801063    0.494944    11.00000   -1.50000
H34B  2    0.297072    0.796535    0.474314    11.00000   -1.50000
H34C  2    0.399367    0.746186    0.529179    11.00000   -1.50000
AFIX   0
C35   1   -0.166750    0.933448    0.423726    11.00000    0.08246    0.06522 =
         0.09613   -0.02419    0.00248    0.00829
C36   1   -0.496407    0.993600    0.374271    11.00000    0.06848    0.09909 =
         0.09390   -0.02472   -0.03235    0.02633
C37   1   -0.514530    1.001724    0.439373    11.00000    0.08287    0.04162 =
         0.07362   -0.01399   -0.02473    0.00951
C38   1   -0.704550    1.034162    0.468870    11.00000    0.06720    0.06316 =
         0.14510    0.00785   -0.03204    0.00790
AFIX  43
H38   2   -0.844293    1.054519    0.448917    11.00000   -1.20000
AFIX   0
C39   1   -0.673526    1.034337    0.529165    11.00000    0.05933    0.07344 =
         0.07854   -0.01518   -0.03034    0.01927
C40   1   -0.171547    0.935272    0.316023    11.00000    0.06963    0.07864 =
         0.10387   -0.02741   -0.00578    0.01105
AFIX  23
H40A  2    0.008676    0.923632    0.321102    11.00000   -1.20000
H40B  2   -0.175514    0.972000    0.282669    11.00000   -1.20000
AFIX   0
C41   1   -0.285953    0.882823    0.292875    11.00000    0.23678    0.07323 =
         0.09752   -0.01012    0.00836   -0.01745
AFIX  13
H41   2   -0.461909    0.898552    0.284846    11.00000   -1.20000
AFIX   0
C42   1   -0.166225    0.871684    0.229014    11.00000    0.37255    0.10977 =
         0.16550   -0.07339    0.08033   -0.05130
AFIX  23
H42A  2    0.015741    0.860480    0.231613    11.00000   -1.20000
H42B  2   -0.247890    0.837034    0.219827    11.00000   -1.20000
AFIX   0
C43   1   -0.195150    0.926133    0.177964    11.00000    0.47521    0.25634 =
         0.05333   -0.06539    0.01715   -0.05653
AFIX  23
H43A  2   -0.067049    0.954974    0.180893    11.00000   -1.20000
H43B  2   -0.362554    0.945895    0.186087    11.00000   -1.20000
AFIX   0
C44   1   -0.173867    0.919477    0.109675    11.00000    0.13855    0.44337 =
         0.81477   -0.39978   -0.09550    0.00780
AFIX  23
H44A  2   -0.196822    0.877410    0.105794    11.00000   -1.20000
H44B  2   -0.289148    0.948320    0.084497    11.00000   -1.20000
AFIX   0
C45   1    0.103153    0.937511    0.097041    11.00000    0.33001    0.73121 =
         0.27495   -0.23967   -0.04881    0.26804
AFIX 137
H45A  2    0.205339    0.905699    0.081503    11.00000   -1.50000
H45B  2    0.165949    0.942376    0.134806    11.00000   -1.50000
H45C  2    0.114698    0.975950    0.066763    11.00000   -1.50000
AFIX   0
C90M  1   -0.325282    0.828528    0.348963    11.00000    0.34629    0.18840 =
         0.27707   -0.05181    0.09660   -0.17161
AFIX  23
H90A  2   -0.159114    0.815590    0.364712    11.00000   -1.20000
H90B  2   -0.433562    0.843343    0.381319    11.00000   -1.20000
AFIX   0
C90N  1   -0.445357    0.772123    0.337102    11.00000    0.45757    0.06562 =
         0.60739   -0.14628    0.18623   -0.09031
AFIX 137
H90C  2   -0.612650    0.767209    0.359549    11.00000   -1.50000
H90D  2   -0.337451    0.735836    0.350764    11.00000   -1.50000
H90E  2   -0.461953    0.777631    0.293486    11.00000   -1.50000
AFIX   0
BR01  3    0.992729    0.666329    0.686111    11.00000    0.08082    0.06609 =
         0.10952   -0.00521   -0.01827    0.01126
BR02  3    0.805218    0.721514    0.814075    11.00000    0.08832    0.08137 =
         0.09622    0.00559   -0.02490    0.00566
N1    4    1.770247    0.504047    0.733594    11.00000    0.06826    0.10093 =
         0.06278   -0.02163   -0.00691    0.01479
N2    4    1.404425    0.617428    0.989063    11.00000    0.07258    0.06333 =
         0.09507    0.01191   -0.03160    0.00708
N3    4   -0.274410    0.952960    0.369629    11.00000    0.08238    0.07349 =
         0.06523   -0.01079   -0.01986    0.01377
O1    5    2.082785    0.456189    0.792867    11.00000    0.08701    0.08772 =
         0.10183   -0.02888   -0.02208    0.01290
O2    5    1.415832    0.564144    0.697047    11.00000    0.09828    0.11095 =
         0.09562   -0.04369   -0.02939    0.01747
O3    5    1.758992    0.554928    1.023493    11.00000    0.09086    0.10972 =
         0.06877   -0.00745   -0.02911    0.00631
O4    5    1.086198    0.662398    0.926698    11.00000    0.08157    0.10920 =
         0.09201   -0.00268   -0.02491    0.00493
O5    5    0.036978    0.904100    0.432974    11.00000    0.07395    0.09116 =
         0.11424   -0.03739   -0.01648    0.01502
O6    5   -0.625951    1.013966    0.332145    11.00000    0.08831    0.07759 =
         0.10182   -0.00406   -0.03266    0.00949
S001  6    0.089610    0.879936    0.675763    11.00000    0.08199    0.07450 =
         0.10995   -0.00210   -0.01718    0.01710
S002  6    0.269513    0.833085    0.561015    11.00000    0.10518    0.09482 =
         0.10103   -0.00535   -0.03413    0.01918
C24   1    1.568797    0.913988    0.909190    11.00000    0.53375    0.28977 =
         0.13772    0.00948   -0.03405    0.14922
AFIX 137
H24A  2    1.434877    0.945910    0.908540    11.00000   -1.50000
H24B  2    1.682101    0.923603    0.871767    11.00000   -1.50000
H24C  2    1.664821    0.911541    0.944406    11.00000   -1.50000
AFIX   0
HKLF    4


REM  Triclinic_a.res in P-1
REM wR2 = 0.5345, GooF = S = 1.481, Restrained GooF = 1.499 for all data
REM R1 = 0.1649 for 3245 Fo > 4sig(Fo) and 0.3023 for all 8754 data
REM 528 parameters refined using 8 restraints

END

WGHT      0.2000      0.0000

REM Highest difference peak  1.627,  deepest hole -0.710,  1-sigma level  0.156
Q1    1   1.3155  0.6645  0.6872  11.00000  0.05    1.63
Q2    1   0.6601  0.6655  0.6870  11.00000  0.05    1.60
Q3    1   1.1259  0.7157  0.8180  11.00000  0.05    1.09
Q4    1   0.4620  0.7173  0.8165  11.00000  0.05    0.93
Q5    1  -0.3577  1.0334  0.2462  11.00000  0.05    0.80
Q6    1   2.2446  0.5322  0.6280  11.00000  0.05    0.78
Q7    1   1.0527  0.8369  0.9265  11.00000  0.05    0.69
Q8    1   0.0155  0.9663  0.7598  11.00000  0.05    0.69
Q9    1  -0.3304  0.9666  0.7592  11.00000  0.05    0.69
Q10   1   1.5720  0.5343  0.6235  11.00000  0.05    0.68
Q11   1   0.9903  0.6979  0.8618  11.00000  0.05    0.67
Q12   1   1.9304  0.5370  0.6257  11.00000  0.05    0.66
Q13   1   1.5588  0.3092  0.7119  11.00000  0.05    0.64
Q14   1   0.0438  0.7865  0.7389  11.00000  0.05    0.58
Q15   1   1.6970  0.7169  1.1438  11.00000  0.05    0.57
Q16   1   0.6134  0.6914  0.8623  11.00000  0.05    0.54
Q17   1   1.3145  0.7036  0.8672  11.00000  0.05    0.53
Q18   1   0.6407  0.8537  0.5584  11.00000  0.05    0.49
Q19   1   0.1592  0.9129  0.3489  11.00000  0.05    0.49
Q20   1   0.0563  0.8800  0.1209  11.00000  0.05    0.49
Q21   1   0.2046  1.0315  0.0191  11.00000  0.05    0.48
Q22   1   1.7393  0.8368  0.9180  11.00000  0.05    0.47
Q23   1   1.5591  0.7228  1.0712  11.00000  0.05    0.47
Q24   1   1.5619  0.7204  1.0436  11.00000  0.05    0.46
Q25   1  -0.0560  0.8480  0.5540  11.00000  0.05    0.46
Q26   1   1.3780  0.3644  0.5144  11.00000  0.05    0.45
Q27   1   1.2577  0.7146  1.0423  11.00000  0.05    0.45
Q28   1   1.7015  0.4369  0.7875  11.00000  0.05    0.45
Q29   1  -0.1849  1.0244  0.0357  11.00000  0.05    0.45
Q30   1  -0.5501  0.8898  0.3686  11.00000  0.05    0.44
Q31   1   1.3991  0.5330  0.8398  11.00000  0.05    0.44
Q32   1  -0.6987  0.9530  0.4793  11.00000  0.05    0.43
Q33   1   1.8764  0.6865  1.0679  11.00000  0.05    0.43
Q34   1   0.2661  0.9353  0.4714  11.00000  0.05    0.42
Q35   1   1.8622  0.5882  0.8228  11.00000  0.05    0.42
Q36   1   1.8641  0.8483  0.8738  11.00000  0.05    0.41
Q37   1   2.0050  0.3279  0.5002  11.00000  0.05    0.41
Q38   1  -0.0514  0.7873  0.5228  11.00000  0.05    0.41
Q39   1  -0.3139  0.9712  0.0703  11.00000  0.05    0.40
Q40   1   1.7530  0.7491  1.0540  11.00000  0.05    0.39
;
_shelx_res_checksum              31202

_exptl_crystal_recrystallization_method 'Re-crystallisation from solvent: ACN'
_exptl_crystal_preparation       Luminescent
####################################################################### 
# 
# This file contains crystal structure data downloaded from the 
# Cambridge Structural Database (CSD) hosted by the Cambridge 
# Crystallographic Data Centre (CCDC).
# 
# Full information about CCDC data access policies and citation 
# guidelines are available at http://www.ccdc.cam.ac.uk/access/V1 
# 
# Audit and citation data items may have been added by the CCDC. 
# Please retain this information to preserve the provenance of 
# this file and to allow appropriate attribution of the data. 
# 
#######################################################################

data_shelx_CCDC1
_audit_block_doi                 10.5517/ccdc.csd.cc2cwd3s
_database_code_depnum_ccdc_archive 'CCDC 2201065'
loop_
_audit_author_name
_audit_author_address
'Shagufi Naz Ansari'
;JNCASR
India
;
_audit_update_record             
;
2022-08-12 deposited with the CCDC.	2023-10-24 downloaded from the CCDC.
;

_audit_creation_method           SHELXL-2018/3
_shelx_SHELXL_version_number     2018/3
_chemical_name_systematic        ?
_chemical_name_common            ?
_chemical_melting_point          ?
_chemical_formula_moiety         ?
_chemical_formula_sum            'C H Br N O'
_chemical_formula_weight         122.94

loop_
_atom_type_symbol
_atom_type_description
_atom_type_scat_dispersion_real
_atom_type_scat_dispersion_imag
_atom_type_scat_source
C C 0.0033 0.0016 'International Tables Vol C Tables 4.2.6.8 and 6.1.1.4'
H H 0.0000 0.0000 'International Tables Vol C Tables 4.2.6.8 and 6.1.1.4'
Br Br -0.2901 2.4595 'International Tables Vol C Tables 4.2.6.8 and 6.1.1.4'
N N 0.0061 0.0033 'International Tables Vol C Tables 4.2.6.8 and 6.1.1.4'
O O 0.0106 0.0060 'International Tables Vol C Tables 4.2.6.8 and 6.1.1.4'

_space_group_crystal_system      triclinic
_space_group_IT_number           2
_space_group_name_H-M_alt        'P -1'
_space_group_name_Hall           '-P 1'

_shelx_space_group_comment       
;
The symmetry employed for this shelxl refinement is uniquely defined
by the following loop, which should always be used as a source of
symmetry information in preference to the above space-group names.
They are only intended as comments.
;

loop_
_space_group_symop_operation_xyz
'x, y, z'
'-x, -y, -z'

_cell_length_a                   9.943(5)
_cell_length_b                   10.798(5)
_cell_length_c                   17.670(9)
_cell_angle_alpha                104.405(13)
_cell_angle_beta                 102.771(12)
_cell_angle_gamma                91.430(13)
_cell_volume                     1785.6(16)
_cell_formula_units_Z            22
_cell_measurement_temperature    302(2)
_cell_measurement_reflns_used    3093
_cell_measurement_theta_min      2.56
_cell_measurement_theta_max      18.32

_exptl_crystal_description       block
_exptl_crystal_colour            yellow
_exptl_crystal_density_meas      ?
_exptl_crystal_density_method    'not measured'
_exptl_crystal_density_diffrn    2.515
_exptl_crystal_F_000             1254
_exptl_transmission_factor_min   ?
_exptl_transmission_factor_max   ?
_exptl_crystal_size_max          0.180
_exptl_crystal_size_mid          0.160
_exptl_crystal_size_min          0.030
_exptl_absorpt_coefficient_mu    12.400
_shelx_estimated_absorpt_T_min   0.214
_shelx_estimated_absorpt_T_max   0.707
_exptl_absorpt_correction_type   multi-scan
_exptl_absorpt_correction_T_min  0.5844
_exptl_absorpt_correction_T_max  0.7461
_exptl_absorpt_process_details   
;
 SADABS 2016/2: Krause, L., Herbst-Irmer, R., Sheldrick G.M. & Stalke D.,
 J. Appl. Cryst. 48 (2015) 3-10
;
_exptl_absorpt_special_details   ?
_diffrn_ambient_temperature      302(2)
_diffrn_radiation_wavelength     0.71073
_diffrn_radiation_type           MoK\a
_diffrn_source                   ?
_diffrn_measurement_device_type  'Bruker SMART APEX CCD area detector'
_diffrn_measurement_method       '\w and \f scans'
_diffrn_radiation_monochromator  graphite
_diffrn_detector_area_resol_mean 8
_diffrn_reflns_number            30299
_diffrn_reflns_av_unetI/netI     0.2158
_diffrn_reflns_av_R_equivalents  0.1998
_diffrn_reflns_limit_h_min       -11
_diffrn_reflns_limit_h_max       11
_diffrn_reflns_limit_k_min       -12
_diffrn_reflns_limit_k_max       12
_diffrn_reflns_limit_l_min       -21
_diffrn_reflns_limit_l_max       21
_diffrn_reflns_theta_min         1.954
_diffrn_reflns_theta_max         25.000
_diffrn_reflns_theta_full        25.000
_diffrn_measured_fraction_theta_max 0.997
_diffrn_measured_fraction_theta_full 0.997
_diffrn_reflns_Laue_measured_fraction_max 0.997
_diffrn_reflns_Laue_measured_fraction_full 0.997
_diffrn_reflns_point_group_measured_fraction_max 0.997
_diffrn_reflns_point_group_measured_fraction_full 0.997
_reflns_number_total             6254
_reflns_number_gt                2632
_reflns_threshold_expression     'I > 2\s(I)'
_reflns_Friedel_coverage         0.000
_reflns_Friedel_fraction_max     .
_reflns_Friedel_fraction_full    .

_reflns_special_details          
;
 Reflections were merged by SHELXL according to the crystal
 class for the calculation of statistics and refinement.
 
 _reflns_Friedel_fraction is defined as the number of unique
 Friedel pairs measured divided by the number that would be
 possible theoretically, ignoring centric projections and
 systematic absences.
;

_computing_data_collection       'Bruker APEX3'
_computing_cell_refinement       'Bruker SAINT'
_computing_data_reduction        'Bruker SAINT'
_computing_structure_solution    'SHELXT 2018/2 (Sheldrick, 2018)'
_computing_structure_refinement  'SHELXL-2018/3 (Sheldrick, 2018)'
_computing_molecular_graphics    Ortep3
_computing_publication_material  Shelx97
_refine_special_details          ?
_refine_ls_structure_factor_coef Fsqd
_refine_ls_matrix_type           full
_refine_ls_weighting_scheme      calc
_refine_ls_weighting_details     
'w=1/[\s^2^(Fo^2^)+(0.1357P)^2^+9.0884P] where P=(Fo^2^+2Fc^2^)/3'
_atom_sites_solution_primary     ?
_atom_sites_solution_secondary   ?
_atom_sites_solution_hydrogens   geom
_refine_ls_hydrogen_treatment    constr
_refine_ls_extinction_method     none
_refine_ls_extinction_coef       .
_refine_ls_number_reflns         6254
_refine_ls_number_parameters     403
_refine_ls_number_restraints     0
_refine_ls_R_factor_all          0.2519
_refine_ls_R_factor_gt           0.1228
_refine_ls_wR_factor_ref         0.3460
_refine_ls_wR_factor_gt          0.2796
_refine_ls_goodness_of_fit_ref   1.037
_refine_ls_restrained_S_all      1.037
_refine_ls_shift/su_max          1.429
_refine_ls_shift/su_mean         0.019

loop_
_atom_site_label
_atom_site_type_symbol
_atom_site_fract_x
_atom_site_fract_y
_atom_site_fract_z
_atom_site_U_iso_or_equiv
_atom_site_adp_type
_atom_site_occupancy
_atom_site_site_symmetry_order
_atom_site_calc_flag
_atom_site_refinement_flags_posn
_atom_site_refinement_flags_adp
_atom_site_refinement_flags_occupancy
_atom_site_disorder_assembly
_atom_site_disorder_group
Br01 Br 0.04144(16) 0.87833(15) 0.60019(10) 0.0695(6) Uani 1 1 d . . . . .
Br02 Br 0.33485(18) 0.74945(17) 0.66852(10) 0.0763(6) Uani 1 1 d . . . . .
O1 O -0.0925(13) 0.5110(12) 0.2803(7) 0.087(4) Uani 1 1 d . . . . .
O2 O 0.2823(10) 0.3404(11) 0.4099(6) 0.079(3) Uani 1 1 d . . . . .
O3 O 0.3907(9) 0.6544(9) 0.3711(6) 0.063(3) Uani 1 1 d . . . . .
O4 O 0.1686(10) 0.7453(10) 0.3189(7) 0.076(3) Uani 1 1 d . . . . .
O5 O 0.3635(14) 0.9935(13) 0.2822(8) 0.102(4) Uani 1 1 d . . . . .
O6 O 0.7576(11) 0.8319(10) 0.3912(7) 0.083(3) Uani 1 1 d . . . . .
N1 N 0.1061(11) 0.4146(11) 0.3272(7) 0.054(3) Uani 1 1 d . . . . .
N2 N 0.5700(14) 0.9039(12) 0.3191(8) 0.068(4) Uani 1 1 d . . . . .
C1 C 0.1535(13) 0.8053(12) 0.5311(9) 0.052(4) Uani 1 1 d . . . . .
C2 C 0.2760(13) 0.7519(12) 0.5600(8) 0.050(4) Uani 1 1 d . . . . .
C3 C 0.3572(12) 0.7027(12) 0.5074(9) 0.053(4) Uani 1 1 d . . . . .
H3 H 0.439461 0.669892 0.526994 0.063 Uiso 1 1 calc R U . . .
C4 C 0.3212(12) 0.7003(12) 0.4261(9) 0.045(3) Uani 1 1 d . . . . .
C5 C 0.1973(14) 0.7516(13) 0.3995(9) 0.053(4) Uani 1 1 d . . . . .
C6 C 0.1137(14) 0.8035(12) 0.4480(9) 0.056(4) Uani 1 1 d . . . . .
H6 H 0.032469 0.837062 0.427675 0.068 Uiso 1 1 calc R U . . .
C7 C 0.0448(19) 0.8027(18) 0.2880(10) 0.098(6) Uani 1 1 d . . . . .
H7A H -0.034323 0.761618 0.297413 0.147 Uiso 1 1 calc R U . . .
H7B H 0.033547 0.792008 0.231270 0.147 Uiso 1 1 calc R U . . .
H7C H 0.053371 0.892543 0.314759 0.147 Uiso 1 1 calc R U . . .
C8 C 0.5120(14) 0.5866(16) 0.3939(9) 0.075(5) Uani 1 1 d . . . . .
H8A H 0.573614 0.639738 0.441311 0.113 Uiso 1 1 calc R U . . .
H8B H 0.558800 0.567086 0.350865 0.113 Uiso 1 1 calc R U . . .
H8C H 0.483509 0.508355 0.404672 0.113 Uiso 1 1 calc R U . . .
C9 C -0.0146(18) 0.4808(15) 0.3336(11) 0.070(5) Uani 1 1 d . . . . .
C10 C 0.1706(14) 0.3912(13) 0.3991(10) 0.057(4) Uani 1 1 d . . . . .
C11 C 0.1581(18) 0.3856(15) 0.2541(9) 0.078(5) Uani 1 1 d . . . . .
H11A H 0.257573 0.405511 0.268278 0.094 Uiso 1 1 calc R U . . .
H11B H 0.117262 0.439330 0.220037 0.094 Uiso 1 1 calc R U . . .
C12 C 0.1242(19) 0.244(2) 0.2073(10) 0.095(6) Uani 1 1 d . . . . .
H12 H 0.171160 0.193723 0.242703 0.113 Uiso 1 1 calc R U . . .
C13 C -0.029(2) 0.194(2) 0.1820(13) 0.123(8) Uani 1 1 d . . . . .
H13A H -0.065101 0.217273 0.229794 0.148 Uiso 1 1 calc R U . . .
H13B H -0.075213 0.241992 0.145671 0.148 Uiso 1 1 calc R U . . .
C14 C -0.072(3) 0.060(2) 0.1443(17) 0.193(14) Uani 1 1 d . . . . .
H14A H -0.089239 0.045112 0.087010 0.289 Uiso 1 1 calc R U . . .
H14B H -0.154326 0.036974 0.158924 0.289 Uiso 1 1 calc R U . . .
H14C H 0.000432 0.008861 0.162010 0.289 Uiso 1 1 calc R U . . .
C15 C 0.190(2) 0.218(2) 0.1338(11) 0.123(8) Uani 1 1 d . . . . .
H15A H 0.154730 0.134042 0.099189 0.148 Uiso 1 1 calc R U . . .
H15B H 0.161130 0.280710 0.103545 0.148 Uiso 1 1 calc R U . . .
C16 C 0.339(2) 0.225(2) 0.1537(11) 0.119(8) Uani 1 1 d . . . . .
H16A H 0.368506 0.167439 0.187444 0.143 Uiso 1 1 calc R U . . .
H16B H 0.374840 0.311227 0.184559 0.143 Uiso 1 1 calc R U . . .
C17 C 0.402(3) 0.189(4) 0.0807(16) 0.232(19) Uani 1 1 d . . . . .
H17A H 0.362580 0.103886 0.048715 0.279 Uiso 1 1 calc R U . . .
H17B H 0.374593 0.248369 0.048005 0.279 Uiso 1 1 calc R U . . .
C18 C 0.553(4) 0.190(5) 0.100(2) 0.30(3) Uani 1 1 d . . . . .
H18A H 0.591698 0.264195 0.088830 0.447 Uiso 1 1 calc R U . . .
H18B H 0.579165 0.113823 0.066932 0.447 Uiso 1 1 calc R U . . .
H18C H 0.585846 0.192711 0.155298 0.447 Uiso 1 1 calc R U . . .
C19 C -0.0212(13) 0.4950(12) 0.4197(8) 0.047(3) Uani 1 1 d . . . . .
C20 C -0.1132(13) 0.5581(13) 0.4608(9) 0.057(4) Uani 1 1 d . . . . .
H20 H -0.184750 0.599096 0.436230 0.069 Uiso 1 1 calc R U . . .
C21 C 0.0926(12) 0.4434(12) 0.4587(8) 0.043(3) Uani 1 1 d . . . . .
C22 C 0.449(2) 0.9666(17) 0.3306(11) 0.079(5) Uani 1 1 d . . . . .
C23 C 0.6535(18) 0.8865(14) 0.3885(12) 0.072(5) Uani 1 1 d . . . . .
C24 C 0.607(2) 0.8723(18) 0.2398(10) 0.092(6) Uani 1 1 d . . . . .
H24A H 0.701272 0.905446 0.246711 0.111 Uiso 1 1 calc R U . . .
H24B H 0.547031 0.914487 0.204355 0.111 Uiso 1 1 calc R U . . .
C25 C 0.592(3) 0.728(2) 0.2005(12) 0.114(8) Uani 1 1 d . . . . .
H25 H 0.645539 0.688364 0.240567 0.136 Uiso 1 1 calc R U . . .
C26 C 0.666(3) 0.703(3) 0.1294(15) 0.159(11) Uani 1 1 d . . . . .
H26A H 0.610199 0.731383 0.085370 0.191 Uiso 1 1 calc R U . . .
H26B H 0.754198 0.754697 0.147004 0.191 Uiso 1 1 calc R U . . .
C27 C 0.691(3) 0.568(3) 0.1000(17) 0.214(16) Uani 1 1 d . . . . .
H27A H 0.778863 0.562458 0.086211 0.321 Uiso 1 1 calc R U . . .
H27B H 0.619068 0.527544 0.053273 0.321 Uiso 1 1 calc R U . . .
H27C H 0.689950 0.524322 0.141235 0.321 Uiso 1 1 calc R U . . .
C28 C 0.451(3) 0.670(2) 0.1816(13) 0.138(10) Uani 1 1 d . . . . .
H28A H 0.420204 0.683259 0.231089 0.166 Uiso 1 1 calc R U . . .
H28B H 0.451992 0.577883 0.160223 0.166 Uiso 1 1 calc R U . . .
C29 C 0.341(3) 0.723(3) 0.1185(14) 0.150(10) Uani 1 1 d . . . . .
H29A H 0.371453 0.716348 0.069269 0.180 Uiso 1 1 calc R U . . .
H29B H 0.326047 0.811254 0.141143 0.180 Uiso 1 1 calc R U . . .
C30 C 0.198(4) 0.627(3) 0.102(2) 0.214(16) Uani 1 1 d . . . . .
H30A H 0.208957 0.539702 0.073250 0.257 Uiso 1 1 calc R U . . .
H30B H 0.172554 0.625849 0.151494 0.257 Uiso 1 1 calc R U . . .
C31 C 0.092(4) 0.692(4) 0.049(2) 0.28(3) Uani 1 1 d . . . . .
H31A H 0.080562 0.647447 -0.006640 0.427 Uiso 1 1 calc R U . . .
H31B H 0.124981 0.779680 0.057389 0.427 Uiso 1 1 calc R U . . .
H31C H 0.004721 0.688697 0.063482 0.427 Uiso 1 1 calc R U . . .
C32 C 0.4601(14) 0.9892(13) 0.4195(9) 0.055(4) Uani 1 1 d . . . . .
C33 C 0.5837(13) 0.9408(12) 0.4519(10) 0.054(4) Uani 1 1 d . . . . .
C34 C 0.3770(13) 1.0497(13) 0.4661(10) 0.061(4) Uani 1 1 d . . . . .
H34 H 0.296952 1.083292 0.444081 0.073 Uiso 1 1 calc R U . . .

loop_
_atom_site_aniso_label
_atom_site_aniso_U_11
_atom_site_aniso_U_22
_atom_site_aniso_U_33
_atom_site_aniso_U_23
_atom_site_aniso_U_13
_atom_site_aniso_U_12
Br01 0.0638(10) 0.0513(10) 0.1012(13) 0.0120(9) 0.0433(9) 0.0130(8)
Br02 0.0777(12) 0.0755(13) 0.0758(11) 0.0217(9) 0.0156(9) 0.0082(10)
O1 0.107(10) 0.103(9) 0.067(7) 0.048(7) 0.021(7) 0.036(8)
O2 0.048(6) 0.093(9) 0.096(8) 0.011(6) 0.032(5) 0.022(6)
O3 0.058(6) 0.067(7) 0.085(7) 0.038(6) 0.040(5) 0.036(6)
O4 0.072(7) 0.072(8) 0.097(8) 0.033(6) 0.027(6) 0.041(6)
O5 0.082(9) 0.113(11) 0.112(10) 0.046(9) 0.006(8) 0.018(8)
O6 0.057(7) 0.074(8) 0.128(9) 0.018(7) 0.051(6) 0.026(6)
N1 0.051(7) 0.060(8) 0.060(7) 0.016(6) 0.027(6) 0.014(6)
N2 0.059(8) 0.068(9) 0.084(10) 0.017(8) 0.038(8) -0.005(7)
C1 0.040(8) 0.031(8) 0.096(11) 0.018(7) 0.036(7) 0.002(7)
C2 0.034(7) 0.027(7) 0.084(10) -0.001(7) 0.024(7) -0.009(6)
C3 0.016(6) 0.043(9) 0.097(12) 0.024(8) 0.004(7) -0.004(6)
C4 0.027(7) 0.037(8) 0.079(10) 0.025(7) 0.019(7) 0.006(6)
C5 0.060(9) 0.049(9) 0.066(10) 0.024(7) 0.036(8) 0.026(8)
C6 0.046(8) 0.043(9) 0.081(11) 0.019(8) 0.012(7) 0.007(7)
C7 0.114(15) 0.109(15) 0.086(12) 0.046(11) 0.028(11) 0.066(13)
C8 0.059(10) 0.098(13) 0.102(12) 0.062(10) 0.040(9) 0.058(10)
C9 0.074(11) 0.064(11) 0.080(12) 0.009(9) 0.049(10) 0.005(9)
C10 0.041(8) 0.044(9) 0.088(12) 0.006(8) 0.033(8) 0.002(7)
C11 0.094(13) 0.065(11) 0.082(11) 0.012(9) 0.041(10) 0.005(10)
C12 0.086(13) 0.127(18) 0.069(11) 0.009(11) 0.035(10) 0.016(13)
C13 0.093(16) 0.13(2) 0.139(18) 0.021(16) 0.031(13) -0.011(15)
C14 0.16(3) 0.11(2) 0.24(3) -0.08(2) 0.07(2) -0.04(2)
C15 0.093(16) 0.17(2) 0.089(14) -0.008(14) 0.027(11) 0.022(15)
C16 0.106(16) 0.18(2) 0.106(15) 0.062(15) 0.074(13) 0.070(16)
C17 0.16(3) 0.44(6) 0.15(2) 0.11(3) 0.09(2) 0.12(4)
C18 0.20(4) 0.50(8) 0.24(4) 0.11(4) 0.14(3) 0.13(5)
C19 0.039(8) 0.037(8) 0.064(9) 0.012(7) 0.013(7) 0.001(7)
C20 0.034(8) 0.043(9) 0.098(12) 0.019(8) 0.022(8) 0.004(7)
C21 0.032(7) 0.042(8) 0.061(9) 0.017(7) 0.017(6) -0.004(6)
C22 0.081(14) 0.066(12) 0.089(14) 0.025(10) 0.011(11) -0.014(11)
C23 0.066(12) 0.038(9) 0.114(15) 0.014(10) 0.035(11) -0.015(9)
C24 0.104(15) 0.105(16) 0.078(12) 0.037(11) 0.026(11) 0.024(13)
C25 0.19(3) 0.072(15) 0.085(14) 0.015(12) 0.043(16) 0.014(16)
C26 0.16(2) 0.18(3) 0.15(2) 0.02(2) 0.087(19) 0.03(2)
C27 0.18(3) 0.22(4) 0.21(3) -0.04(3) 0.06(2) 0.07(3)
C28 0.19(3) 0.13(2) 0.084(16) 0.003(14) 0.041(18) -0.03(2)
C29 0.15(2) 0.18(3) 0.099(17) 0.007(18) 0.013(16) -0.04(2)
C30 0.29(5) 0.18(3) 0.20(3) 0.03(3) 0.12(3) 0.06(4)
C31 0.23(4) 0.34(6) 0.26(4) 0.09(4) -0.02(3) 0.13(4)
C32 0.038(8) 0.041(8) 0.087(11) 0.012(8) 0.023(7) -0.011(7)
C33 0.033(8) 0.029(8) 0.105(13) 0.018(8) 0.027(8) -0.006(6)
C34 0.032(8) 0.048(9) 0.100(13) 0.010(9) 0.019(8) -0.009(7)

_geom_special_details            
;
 All esds (except the esd in the dihedral angle between two l.s. planes)
 are estimated using the full covariance matrix.  The cell esds are taken
 into account individually in the estimation of esds in distances, angles
 and torsion angles; correlations between esds in cell parameters are only
 used when they are defined by crystal symmetry.  An approximate (isotropic)
 treatment of cell esds is used for estimating esds involving l.s. planes.
;

loop_
_geom_bond_atom_site_label_1
_geom_bond_atom_site_label_2
_geom_bond_distance
_geom_bond_site_symmetry_2
_geom_bond_publ_flag
Br01 C1 1.876(12) . ?
Br02 C2 1.884(14) . ?
O1 C9 1.198(18) . ?
O2 C10 1.249(16) . ?
O3 C4 1.320(14) . ?
O3 C8 1.460(14) . ?
O4 C5 1.374(15) . ?
O4 C7 1.452(17) . ?
O5 C22 1.165(19) . ?
O6 C23 1.202(18) . ?
N1 C10 1.377(17) . ?
N1 C9 1.424(18) . ?
N1 C11 1.462(17) . ?
N2 C23 1.38(2) . ?
N2 C22 1.42(2) . ?
N2 C24 1.485(19) . ?
C1 C2 1.408(18) . ?
C1 C6 1.428(18) . ?
C2 C3 1.381(17) . ?
C3 C4 1.395(18) . ?
C4 C5 1.398(17) . ?
C5 C6 1.355(17) . ?
C9 C19 1.51(2) . ?
C10 C21 1.456(17) . ?
C11 C12 1.53(2) . ?
C12 C13 1.53(2) . ?
C12 C15 1.55(2) . ?
C13 C14 1.44(3) . ?
C15 C16 1.44(2) . ?
C16 C17 1.52(3) . ?
C17 C18 1.46(4) . ?
C19 C20 1.381(17) . ?
C19 C21 1.393(17) . ?
C20 C21 1.396(17) 2_566 ?
C22 C32 1.51(2) . ?
C23 C33 1.45(2) . ?
C24 C25 1.53(2) . ?
C25 C28 1.45(3) . ?
C25 C26 1.57(3) . ?
C26 C27 1.47(3) . ?
C28 C29 1.61(3) . ?
C29 C30 1.66(4) . ?
C30 C31 1.55(4) . ?
C32 C34 1.360(18) . ?
C32 C33 1.407(19) . ?
C33 C34 1.390(18) 2_676 ?

loop_
_geom_angle_atom_site_label_1
_geom_angle_atom_site_label_2
_geom_angle_atom_site_label_3
_geom_angle
_geom_angle_site_symmetry_1
_geom_angle_site_symmetry_3
_geom_angle_publ_flag
C4 O3 C8 117.9(10) . . ?
C5 O4 C7 116.1(11) . . ?
C10 N1 C9 111.7(12) . . ?
C10 N1 C11 125.4(12) . . ?
C9 N1 C11 122.8(13) . . ?
C23 N2 C22 114.2(14) . . ?
C23 N2 C24 124.1(14) . . ?
C22 N2 C24 121.5(15) . . ?
C2 C1 C6 119.6(12) . . ?
C2 C1 Br01 120.8(11) . . ?
C6 C1 Br01 119.5(10) . . ?
C3 C2 C1 118.7(13) . . ?
C3 C2 Br02 119.0(10) . . ?
C1 C2 Br02 122.2(10) . . ?
C2 C3 C4 122.8(12) . . ?
O3 C4 C3 127.4(11) . . ?
O3 C4 C5 116.1(12) . . ?
C3 C4 C5 116.6(12) . . ?
C6 C5 O4 123.0(13) . . ?
C6 C5 C4 123.8(14) . . ?
O4 C5 C4 113.1(11) . . ?
C5 C6 C1 118.4(13) . . ?
O1 C9 N1 126.2(14) . . ?
O1 C9 C19 130.4(14) . . ?
N1 C9 C19 103.4(14) . . ?
O2 C10 N1 123.9(13) . . ?
O2 C10 C21 127.4(15) . . ?
N1 C10 C21 108.6(12) . . ?
N1 C11 C12 111.8(13) . . ?
C13 C12 C11 116.7(16) . . ?
C13 C12 C15 110.9(16) . . ?
C11 C12 C15 109.0(17) . . ?
C14 C13 C12 121(2) . . ?
C16 C15 C12 114.5(16) . . ?
C15 C16 C17 113.8(19) . . ?
C18 C17 C16 115(2) . . ?
C20 C19 C21 121.5(12) . . ?
C20 C19 C9 128.8(13) . . ?
C21 C19 C9 109.4(12) . . ?
C19 C20 C21 116.0(12) . 2_566 ?
C19 C21 C20 122.2(11) . 2_566 ?
C19 C21 C10 106.9(12) . . ?
C20 C21 C10 130.8(13) 2_566 . ?
O5 C22 N2 127.7(19) . . ?
O5 C22 C32 129.0(19) . . ?
N2 C22 C32 103.3(15) . . ?
O6 C23 N2 124.5(17) . . ?
O6 C23 C33 130.1(19) . . ?
N2 C23 C33 105.3(14) . . ?
N2 C24 C25 112.5(15) . . ?
C28 C25 C24 114(2) . . ?
C28 C25 C26 116(2) . . ?
C24 C25 C26 108(2) . . ?
C27 C26 C25 113(2) . . ?
C25 C28 C29 115(2) . . ?
C28 C29 C30 103(2) . . ?
C31 C30 C29 101(3) . . ?
C34 C32 C33 122.2(14) . . ?
C34 C32 C22 130.4(16) . . ?
C33 C32 C22 107.2(14) . . ?
C34 C33 C32 120.3(13) 2_676 . ?
C34 C33 C23 129.7(14) 2_676 . ?
C32 C33 C23 109.9(15) . . ?
C32 C34 C33 117.4(14) . 2_676 ?

loop_
_geom_torsion_atom_site_label_1
_geom_torsion_atom_site_label_2
_geom_torsion_atom_site_label_3
_geom_torsion_atom_site_label_4
_geom_torsion
_geom_torsion_site_symmetry_1
_geom_torsion_site_symmetry_2
_geom_torsion_site_symmetry_3
_geom_torsion_site_symmetry_4
_geom_torsion_publ_flag
C6 C1 C2 C3 2.2(18) . . . . ?
Br01 C1 C2 C3 -178.1(10) . . . . ?
C6 C1 C2 Br02 -179.5(9) . . . . ?
Br01 C1 C2 Br02 0.2(15) . . . . ?
C1 C2 C3 C4 -1.9(19) . . . . ?
Br02 C2 C3 C4 179.7(10) . . . . ?
C8 O3 C4 C3 7(2) . . . . ?
C8 O3 C4 C5 -173.0(13) . . . . ?
C2 C3 C4 O3 -179.2(13) . . . . ?
C2 C3 C4 C5 0.5(19) . . . . ?
C7 O4 C5 C6 2(2) . . . . ?
C7 O4 C5 C4 -177.0(13) . . . . ?
O3 C4 C5 C6 -179.5(13) . . . . ?
C3 C4 C5 C6 1(2) . . . . ?
O3 C4 C5 O4 0.0(18) . . . . ?
C3 C4 C5 O4 -179.7(11) . . . . ?
O4 C5 C6 C1 -179.9(12) . . . . ?
C4 C5 C6 C1 0(2) . . . . ?
C2 C1 C6 C5 -1(2) . . . . ?
Br01 C1 C6 C5 179.2(11) . . . . ?
C10 N1 C9 O1 -178.3(16) . . . . ?
C11 N1 C9 O1 6(3) . . . . ?
C10 N1 C9 C19 -1.0(16) . . . . ?
C11 N1 C9 C19 -176.6(12) . . . . ?
C9 N1 C10 O2 -176.2(14) . . . . ?
C11 N1 C10 O2 -1(2) . . . . ?
C9 N1 C10 C21 -0.2(16) . . . . ?
C11 N1 C10 C21 175.2(13) . . . . ?
C10 N1 C11 C12 81.4(18) . . . . ?
C9 N1 C11 C12 -103.6(17) . . . . ?
N1 C11 C12 C13 57(2) . . . . ?
N1 C11 C12 C15 -176.4(14) . . . . ?
C11 C12 C13 C14 -174(2) . . . . ?
C15 C12 C13 C14 60(3) . . . . ?
C13 C12 C15 C16 -162(2) . . . . ?
C11 C12 C15 C16 69(3) . . . . ?
C12 C15 C16 C17 175(2) . . . . ?
C15 C16 C17 C18 -178(4) . . . . ?
O1 C9 C19 C20 -7(3) . . . . ?
N1 C9 C19 C20 176.1(14) . . . . ?
O1 C9 C19 C21 179.1(17) . . . . ?
N1 C9 C19 C21 2.0(15) . . . . ?
C21 C19 C20 C21 -6(2) . . . 2_566 ?
C9 C19 C20 C21 -179.2(13) . . . 2_566 ?
C20 C19 C21 C20 6(2) . . . 2_566 ?
C9 C19 C21 C20 -179.4(12) . . . 2_566 ?
C20 C19 C21 C10 -176.8(13) . . . . ?
C9 C19 C21 C10 -2.1(15) . . . . ?
O2 C10 C21 C19 177.3(14) . . . . ?
N1 C10 C21 C19 1.5(15) . . . . ?
O2 C10 C21 C20 -6(2) . . . 2_566 ?
N1 C10 C21 C20 178.4(13) . . . 2_566 ?
C23 N2 C22 O5 179.2(17) . . . . ?
C24 N2 C22 O5 5(3) . . . . ?
C23 N2 C22 C32 -0.7(17) . . . . ?
C24 N2 C22 C32 -175.3(13) . . . . ?
C22 N2 C23 O6 177.4(15) . . . . ?
C24 N2 C23 O6 -8(2) . . . . ?
C22 N2 C23 C33 0.4(17) . . . . ?
C24 N2 C23 C33 174.8(14) . . . . ?
C23 N2 C24 C25 75(2) . . . . ?
C22 N2 C24 C25 -111(2) . . . . ?
N2 C24 C25 C28 63(2) . . . . ?
N2 C24 C25 C26 -166.3(18) . . . . ?
C28 C25 C26 C27 -66(3) . . . . ?
C24 C25 C26 C27 165(2) . . . . ?
C24 C25 C28 C29 62(2) . . . . ?
C26 C25 C28 C29 -64(3) . . . . ?
C25 C28 C29 C30 173(2) . . . . ?
C28 C29 C30 C31 174(2) . . . . ?
O5 C22 C32 C34 -3(3) . . . . ?
N2 C22 C32 C34 177.3(14) . . . . ?
O5 C22 C32 C33 -179.2(18) . . . . ?
N2 C22 C32 C33 0.8(16) . . . . ?
C34 C32 C33 C34 2(2) . . . 2_676 ?
C22 C32 C33 C34 178.8(12) . . . 2_676 ?
C34 C32 C33 C23 -177.5(13) . . . . ?
C22 C32 C33 C23 -0.6(16) . . . . ?
O6 C23 C33 C34 4(3) . . . 2_676 ?
N2 C23 C33 C34 -179.2(13) . . . 2_676 ?
O6 C23 C33 C32 -176.6(15) . . . . ?
N2 C23 C33 C32 0.1(16) . . . . ?
C33 C32 C34 C33 -2(2) . . . 2_676 ?
C22 C32 C34 C33 -178.0(13) . . . 2_676 ?

_refine_diff_density_max         1.867
_refine_diff_density_min         -0.689
_refine_diff_density_rms         0.121

_shelx_res_file                  
;
TITL Triclinic_P1_a.res in P-1
    shelx.res
    created by SHELXL-2018/3 at 14:54:24 on 14-Mar-2022
CELL  0.71073   9.9435  10.7978  17.6699  104.405  102.771   91.430
ZERR    22.00   0.0052   0.0054   0.0088    0.013    0.012    0.013
LATT   1
SFAC  C    H    BR   N    O
UNIT  22 22 22 22 22
MERG   2
OMIT    -3.00  50.00
FMAP   2
PLAN   20
SIZE     0.030   0.160   0.180
ACTA    50.00
BOND
CONF
LIST   6
L.S.  16
TEMP    28.85
WGHT    0.135700    9.088400
FVAR       0.31605
BR01  3    0.041437    0.878327    0.600194    11.00000    0.06375    0.05130 =
         0.10121    0.01200    0.04327    0.01303
BR02  3    0.334854    0.749454    0.668525    11.00000    0.07770    0.07547 =
         0.07575    0.02170    0.01563    0.00822
O1    5   -0.092473    0.511007    0.280323    11.00000    0.10656    0.10259 =
         0.06687    0.04780    0.02124    0.03623
O2    5    0.282331    0.340359    0.409948    11.00000    0.04794    0.09324 =
         0.09572    0.01125    0.03197    0.02211
O3    5    0.390685    0.654418    0.371115    11.00000    0.05833    0.06717 =
         0.08491    0.03771    0.03963    0.03552
O4    5    0.168599    0.745258    0.318899    11.00000    0.07183    0.07180 =
         0.09666    0.03299    0.02739    0.04066
O5    5    0.363451    0.993527    0.282213    11.00000    0.08226    0.11301 =
         0.11246    0.04557    0.00597    0.01766
O6    5    0.757567    0.831858    0.391231    11.00000    0.05663    0.07430 =
         0.12792    0.01759    0.05070    0.02603
N1    4    0.106102    0.414614    0.327197    11.00000    0.05054    0.05959 =
         0.05958    0.01633    0.02656    0.01447
N2    4    0.569990    0.903876    0.319098    11.00000    0.05946    0.06811 =
         0.08368    0.01729    0.03783   -0.00469
C1    1    0.153531    0.805349    0.531090    11.00000    0.04023    0.03101 =
         0.09592    0.01758    0.03626    0.00162
C2    1    0.275963    0.751919    0.560034    11.00000    0.03441    0.02688 =
         0.08378   -0.00129    0.02442   -0.00852
C3    1    0.357223    0.702749    0.507396    11.00000    0.01591    0.04349 =
         0.09677    0.02355    0.00378   -0.00394
AFIX  43
H3    2    0.439461    0.669892    0.526994    11.00000   -1.20000
AFIX   0
C4    1    0.321200    0.700279    0.426118    11.00000    0.02731    0.03744 =
         0.07939    0.02482    0.01895    0.00567
C5    1    0.197266    0.751601    0.399548    11.00000    0.05999    0.04878 =
         0.06635    0.02421    0.03597    0.02646
C6    1    0.113748    0.803478    0.448015    11.00000    0.04552    0.04299 =
         0.08073    0.01908    0.01152    0.00749
AFIX  43
H6    2    0.032469    0.837062    0.427675    11.00000   -1.20000
AFIX   0
C7    1    0.044813    0.802725    0.287965    11.00000    0.11362    0.10930 =
         0.08647    0.04559    0.02805    0.06571
AFIX 137
H7A   2   -0.034323    0.761618    0.297413    11.00000   -1.50000
H7B   2    0.033547    0.792008    0.231270    11.00000   -1.50000
H7C   2    0.053371    0.892543    0.314759    11.00000   -1.50000
AFIX   0
C8    1    0.512039    0.586594    0.393945    11.00000    0.05856    0.09763 =
         0.10209    0.06209    0.04039    0.05770
AFIX 137
H8A   2    0.573614    0.639738    0.441311    11.00000   -1.50000
H8B   2    0.558800    0.567086    0.350865    11.00000   -1.50000
H8C   2    0.483509    0.508355    0.404672    11.00000   -1.50000
AFIX   0
C9    1   -0.014643    0.480754    0.333598    11.00000    0.07410    0.06439 =
         0.08035    0.00917    0.04927    0.00465
C10   1    0.170649    0.391236    0.399060    11.00000    0.04146    0.04362 =
         0.08762    0.00606    0.03260    0.00209
C11   1    0.158072    0.385585    0.254083    11.00000    0.09403    0.06534 =
         0.08156    0.01169    0.04134    0.00517
AFIX  23
H11A  2    0.257573    0.405511    0.268278    11.00000   -1.20000
H11B  2    0.117262    0.439330    0.220037    11.00000   -1.20000
AFIX   0
C12   1    0.124229    0.244229    0.207278    11.00000    0.08635    0.12697 =
         0.06941    0.00896    0.03467    0.01583
AFIX  13
H12   2    0.171160    0.193723    0.242703    11.00000   -1.20000
AFIX   0
C13   1   -0.028628    0.194085    0.182041    11.00000    0.09254    0.13097 =
         0.13935    0.02116    0.03102   -0.01105
AFIX  23
H13A  2   -0.065101    0.217273    0.229794    11.00000   -1.20000
H13B  2   -0.075213    0.241992    0.145671    11.00000   -1.20000
AFIX   0
C14   1   -0.071535    0.060026    0.144337    11.00000    0.15793    0.11239 =
         0.24296   -0.08367    0.06587   -0.04414
AFIX 137
H14A  2   -0.089239    0.045112    0.087010    11.00000   -1.50000
H14B  2   -0.154326    0.036974    0.158924    11.00000   -1.50000
H14C  2    0.000432    0.008861    0.162010    11.00000   -1.50000
AFIX   0
C15   1    0.190163    0.218486    0.133808    11.00000    0.09317    0.16817 =
         0.08940   -0.00839    0.02727    0.02209
AFIX  23
H15A  2    0.154730    0.134042    0.099189    11.00000   -1.20000
H15B  2    0.161130    0.280710    0.103545    11.00000   -1.20000
AFIX   0
C16   1    0.339011    0.224742    0.153650    11.00000    0.10578    0.18494 =
         0.10601    0.06205    0.07356    0.07028
AFIX  23
H16A  2    0.368506    0.167439    0.187444    11.00000   -1.20000
H16B  2    0.374840    0.311227    0.184559    11.00000   -1.20000
AFIX   0
C17   1    0.401575    0.188984    0.080684    11.00000    0.15648    0.43752 =
         0.14900    0.10709    0.08679    0.12234
AFIX  23
H17A  2    0.362580    0.103886    0.048715    11.00000   -1.20000
H17B  2    0.374593    0.248369    0.048005    11.00000   -1.20000
AFIX   0
C18   1    0.552552    0.190017    0.099559    11.00000    0.20367    0.50190 =
         0.24432    0.10795    0.14386    0.13336
AFIX 137
H18A  2    0.591698    0.264195    0.088830    11.00000   -1.50000
H18B  2    0.579165    0.113823    0.066932    11.00000   -1.50000
H18C  2    0.585846    0.192711    0.155298    11.00000   -1.50000
AFIX   0
C19   1   -0.021152    0.494970    0.419732    11.00000    0.03920    0.03660 =
         0.06420    0.01209    0.01287    0.00128
C20   1   -0.113234    0.558076    0.460773    11.00000    0.03383    0.04324 =
         0.09799    0.01858    0.02182    0.00409
AFIX  43
H20   2   -0.184750    0.599096    0.436230    11.00000   -1.20000
AFIX   0
C21   1    0.092560    0.443377    0.458704    11.00000    0.03191    0.04217 =
         0.06050    0.01711    0.01691   -0.00427
C22   1    0.449267    0.966605    0.330583    11.00000    0.08093    0.06595 =
         0.08866    0.02487    0.01150   -0.01402
C23   1    0.653454    0.886510    0.388531    11.00000    0.06569    0.03790 =
         0.11396    0.01402    0.03488   -0.01541
C24   1    0.606527    0.872335    0.239801    11.00000    0.10390    0.10460 =
         0.07836    0.03715    0.02604    0.02443
AFIX  23
H24A  2    0.701272    0.905446    0.246711    11.00000   -1.20000
H24B  2    0.547031    0.914487    0.204355    11.00000   -1.20000
AFIX   0
C25   1    0.591697    0.727516    0.200451    11.00000    0.18587    0.07225 =
         0.08522    0.01510    0.04332    0.01450
AFIX  13
H25   2    0.645539    0.688364    0.240567    11.00000   -1.20000
AFIX   0
C26   1    0.666146    0.703286    0.129384    11.00000    0.15634    0.18269 =
         0.15136    0.02210    0.08729    0.03250
AFIX  23
H26A  2    0.610199    0.731383    0.085370    11.00000   -1.20000
H26B  2    0.754198    0.754697    0.147004    11.00000   -1.20000
AFIX   0
C27   1    0.690641    0.567577    0.099962    11.00000    0.17932    0.21693 =
         0.20661   -0.04002    0.06484    0.07129
AFIX 137
H27A  2    0.778863    0.562458    0.086211    11.00000   -1.50000
H27B  2    0.619068    0.527544    0.053273    11.00000   -1.50000
H27C  2    0.689950    0.524322    0.141235    11.00000   -1.50000
AFIX   0
C28   1    0.451287    0.669712    0.181564    11.00000    0.19325    0.12669 =
         0.08377    0.00283    0.04145   -0.02726
AFIX  23
H28A  2    0.420204    0.683259    0.231089    11.00000   -1.20000
H28B  2    0.451992    0.577883    0.160223    11.00000   -1.20000
AFIX   0
C29   1    0.340965    0.722624    0.118481    11.00000    0.14831    0.17650 =
         0.09944    0.00741    0.01319   -0.04377
AFIX  23
H29A  2    0.371453    0.716348    0.069269    11.00000   -1.20000
H29B  2    0.326047    0.811254    0.141143    11.00000   -1.20000
AFIX   0
C30   1    0.198399    0.626721    0.101801    11.00000    0.28872    0.17747 =
         0.19830    0.02945    0.12160    0.06394
AFIX  23
H30A  2    0.208957    0.539702    0.073250    11.00000   -1.20000
H30B  2    0.172554    0.625849    0.151494    11.00000   -1.20000
AFIX   0
C31   1    0.092006    0.691856    0.048963    11.00000    0.22874    0.34144 =
         0.25549    0.08561   -0.02092    0.13357
AFIX 137
H31A  2    0.080562    0.647447   -0.006640    11.00000   -1.50000
H31B  2    0.124981    0.779680    0.057389    11.00000   -1.50000
H31C  2    0.004721    0.688697    0.063482    11.00000   -1.50000
AFIX   0
C32   1    0.460129    0.989159    0.419508    11.00000    0.03773    0.04078 =
         0.08665    0.01218    0.02266   -0.01082
C33   1    0.583677    0.940758    0.451932    11.00000    0.03323    0.02887 =
         0.10484    0.01848    0.02732   -0.00593
C34   1    0.376987    1.049654    0.466138    11.00000    0.03156    0.04774 =
         0.09968    0.01022    0.01949   -0.00880
AFIX  43
H34   2    0.296952    1.083292    0.444081    11.00000   -1.20000
AFIX   0
HKLF    4


REM  Triclinic_P1_a.res in P-1
REM wR2 = 0.3460, GooF = S = 1.037, Restrained GooF = 1.037 for all data
REM R1 = 0.1228 for 2632 Fo > 4sig(Fo) and 0.2519 for all 6254 data
REM 403 parameters refined using 0 restraints

END

WGHT      0.1357      9.0765

REM Highest difference peak  1.867,  deepest hole -0.689,  1-sigma level  0.121
Q1    1   0.3878  0.7758  0.3200  11.00000  0.05    1.87
Q2    1   0.6810  0.6525  0.3874  11.00000  0.05    1.55
Q3    1   0.2395  0.5913  0.4099  11.00000  0.05    0.74
Q4    1  -0.0500  0.7288  0.3433  11.00000  0.05    0.59
Q5    1   0.8596  0.8591  0.1028  11.00000  0.05    0.50
Q6    1   0.2053  0.8721  0.6667  11.00000  0.05    0.49
Q7    1   0.1622  0.7448  0.6804  11.00000  0.05    0.49
Q8    1   0.2973  0.4408  0.3081  11.00000  0.05    0.45
Q9    1   0.0637  0.7155  0.6015  11.00000  0.05    0.45
Q10   1   0.8592  0.7378  0.1240  11.00000  0.05    0.44
Q11   1   0.0223  0.8489  0.5353  11.00000  0.05    0.43
Q12   1   0.0657  0.4975  0.2537  11.00000  0.05    0.42
Q13   1   0.8551  0.9250  0.2245  11.00000  0.05    0.40
Q14   1   0.7358  0.1417  0.0594  11.00000  0.05    0.39
Q15   1   0.0058  0.8424  0.3741  11.00000  0.05    0.39
Q16   1   0.8555  0.9437  0.3156  11.00000  0.05    0.39
Q17   1   0.4541  0.4507  0.2546  11.00000  0.05    0.39
Q18   1   0.8610  0.7750  0.2037  11.00000  0.05    0.37
Q19   1   0.0686  0.8948  0.6675  11.00000  0.05    0.37
Q20   1   0.2728  0.6078  0.3197  11.00000  0.05    0.36
;
_shelx_res_checksum              21127

_exptl_crystal_recrystallization_method 'Re-crystallisation from solvent'
####################################################################### 
# 
# This file contains crystal structure data downloaded from the 
# Cambridge Structural Database (CSD) hosted by the Cambridge 
# Crystallographic Data Centre (CCDC).
# 
# Full information about CCDC data access policies and citation 
# guidelines are available at http://www.ccdc.cam.ac.uk/access/V1 
# 
# Audit and citation data items may have been added by the CCDC. 
# Please retain this information to preserve the provenance of 
# this file and to allow appropriate attribution of the data. 
# 
#######################################################################

data_shelx_CCDC2
_audit_block_doi                 10.5517/ccdc.csd.cc2crjpc
_database_code_depnum_ccdc_archive 'CCDC 2197363'
loop_
_audit_author_name
_audit_author_address
'Shagufi Naz Ansari'
;JNCASR
India
;
_audit_update_record             
;
2022-08-11 deposited with the CCDC.	2023-10-24 downloaded from the CCDC.
;

_audit_creation_method           SHELXL-2018/3
_shelx_SHELXL_version_number     2018/3
_chemical_name_systematic        ?
_chemical_name_common            ?
_chemical_melting_point          ?
_chemical_formula_moiety         ?
_chemical_formula_sum            'C2.57 H3.32 I0.15 N0.15 O0.45'
_chemical_formula_weight         62.68

loop_
_atom_type_symbol
_atom_type_description
_atom_type_scat_dispersion_real
_atom_type_scat_dispersion_imag
_atom_type_scat_source
C C 0.0033 0.0016 'International Tables Vol C Tables 4.2.6.8 and 6.1.1.4'
H H 0.0000 0.0000 'International Tables Vol C Tables 4.2.6.8 and 6.1.1.4'
I I -0.4742 1.8119 'International Tables Vol C Tables 4.2.6.8 and 6.1.1.4'
O O 0.0106 0.0060 'International Tables Vol C Tables 4.2.6.8 and 6.1.1.4'
N N 0.0061 0.0033 'International Tables Vol C Tables 4.2.6.8 and 6.1.1.4'

_space_group_crystal_system      orthorhombic
_space_group_IT_number           19
_space_group_name_H-M_alt        P-1
_space_group_name_Hall           'P 2ac 2ab'

_shelx_space_group_comment       
;
The symmetry employed for this shelxl refinement is uniquely defined
by the following loop, which should always be used as a source of
symmetry information in preference to the above space-group names.
They are only intended as comments.
;

loop_
_space_group_symop_operation_xyz
'x, y, z'
'-x+1/2, -y, z+1/2'
'-x, y+1/2, -z+1/2'
'x+1/2, -y+1/2, -z'

_cell_length_a                   9.6713(3)
_cell_length_b                   12.0440(4)
_cell_length_c                   31.4195(9)
_cell_angle_alpha                90
_cell_angle_beta                 90
_cell_angle_gamma                90
_cell_volume                     3659.8(2)
_cell_formula_units_Z            53
_cell_measurement_temperature    301(2)
_cell_measurement_reflns_used    9890
_cell_measurement_theta_min      2.20
_cell_measurement_theta_max      24.68

_exptl_crystal_description       needle
_exptl_crystal_colour            yellow
_exptl_crystal_density_meas      ?
_exptl_crystal_density_method    'not measured'
_exptl_crystal_density_diffrn    1.507
_exptl_crystal_F_000             1664
_exptl_transmission_factor_min   ?
_exptl_transmission_factor_max   ?
_exptl_crystal_size_max          0.140
_exptl_crystal_size_mid          0.060
_exptl_crystal_size_min          0.030
_exptl_absorpt_coefficient_mu    1.761
_shelx_estimated_absorpt_T_min   0.791
_shelx_estimated_absorpt_T_max   0.949
_exptl_absorpt_correction_T_max  0.7461
_exptl_absorpt_correction_T_min  0.5182
_exptl_absorpt_correction_type   multi-scan
_exptl_absorpt_process_details   'Stronge absorber'
_exptl_absorpt_special_details   ?
_diffrn_ambient_temperature      300
_diffrn_radiation_wavelength     0.71073
_diffrn_radiation_type           MoK\a
_diffrn_source                   ?
_diffrn_measurement_device_type  'Bruker SMART APEX CCD area detector'
_diffrn_measurement_method       '\w and \f scans'
_diffrn_radiation_monochromator  graphite
_diffrn_detector_area_resol_mean 8
_diffrn_reflns_number            88022
_diffrn_reflns_av_unetI/netI     0.0292
_diffrn_reflns_av_R_equivalents  0.0734
_diffrn_reflns_limit_h_min       -11
_diffrn_reflns_limit_h_max       11
_diffrn_reflns_limit_k_min       -14
_diffrn_reflns_limit_k_max       14
_diffrn_reflns_limit_l_min       -37
_diffrn_reflns_limit_l_max       37
_diffrn_reflns_theta_min         2.131
_diffrn_reflns_theta_max         24.999
_diffrn_reflns_theta_full        24.999
_diffrn_measured_fraction_theta_max 0.999
_diffrn_measured_fraction_theta_full 0.999
_diffrn_reflns_Laue_measured_fraction_max 0.999
_diffrn_reflns_Laue_measured_fraction_full 0.999
_diffrn_reflns_point_group_measured_fraction_max 1.000
_diffrn_reflns_point_group_measured_fraction_full 1.000
_reflns_number_total             6456
_reflns_number_gt                4752
_reflns_threshold_expression     'I > 2\s(I)'
_reflns_Friedel_coverage         0.766
_reflns_Friedel_fraction_max     1.000
_reflns_Friedel_fraction_full    1.000

_reflns_special_details          
;
 Reflections were merged by SHELXL according to the crystal
 class for the calculation of statistics and refinement.
 
 _reflns_Friedel_fraction is defined as the number of unique
 Friedel pairs measured divided by the number that would be
 possible theoretically, ignoring centric projections and
 systematic absences.
;

_computing_data_collection       'Bruker APEX3'
_computing_cell_refinement       'Bruker SAINT'
_computing_data_reduction        'Bruker SAINT'
_computing_structure_solution    'SHELXT 2018/2 (Sheldrick, 2018)'
_computing_structure_refinement  'SHELXL-2018/3 (Sheldrick, 2018)'
_computing_molecular_graphics    Ortep3
_computing_publication_material  Shelx97
_refine_special_details          ?
_refine_ls_structure_factor_coef Fsqd
_refine_ls_matrix_type           full
_refine_ls_weighting_scheme      calc
_refine_ls_weighting_details     
'w=1/[\s^2^(Fo^2^)+(0.0230P)^2^+7.6580P] where P=(Fo^2^+2Fc^2^)/3'
_atom_sites_solution_primary     ?
_atom_sites_solution_secondary   ?
_atom_sites_solution_hydrogens   geom
_refine_ls_hydrogen_treatment    constr
_refine_ls_extinction_method     none
_refine_ls_extinction_coef       .
_refine_ls_abs_structure_details 
;
 Flack x determined using 1780 quotients [(I+)-(I-)]/[(I+)+(I-)]
 (Parsons, Flack and Wagner, Acta Cryst. B69 (2013) 249-259).
;
_refine_ls_abs_structure_Flack   0.49(3)
_chemical_absolute_configuration ?
_refine_ls_number_reflns         6456
_refine_ls_number_parameters     376
_refine_ls_number_restraints     17
_refine_ls_R_factor_all          0.0628
_refine_ls_R_factor_gt           0.0390
_refine_ls_wR_factor_ref         0.0925
_refine_ls_wR_factor_gt          0.0795
_refine_ls_goodness_of_fit_ref   1.070
_refine_ls_restrained_S_all      1.083
_refine_ls_shift/su_max          3.326
_refine_ls_shift/su_mean         0.051

loop_
_atom_site_label
_atom_site_type_symbol
_atom_site_fract_x
_atom_site_fract_y
_atom_site_fract_z
_atom_site_U_iso_or_equiv
_atom_site_adp_type
_atom_site_occupancy
_atom_site_site_symmetry_order
_atom_site_calc_flag
_atom_site_refinement_flags_posn
_atom_site_refinement_flags_adp
_atom_site_refinement_flags_occupancy
_atom_site_disorder_assembly
_atom_site_disorder_group
I001 I -0.20155(12) 0.59485(6) 0.25457(4) 0.0572(3) Uani 1 1 d . . . . .
I002 I -0.20140(12) 0.90164(6) 0.25447(4) 0.0581(3) Uani 1 1 d . . . . .
O1 O 0.8625(12) 0.5622(9) 0.4228(3) 0.074(4) Uani 1 1 d . . . . .
O2 O 0.8622(13) 0.9402(9) 0.4230(4) 0.083(4) Uani 1 1 d . . . . .
O3 O 0.3995(12) 0.5569(7) 0.2956(3) 0.061(3) Uani 1 1 d . . . . .
O4 O 0.4062(12) 0.9358(8) 0.2952(3) 0.068(3) Uani 1 1 d . . . . .
O5 O 0.1907(12) 0.6400(7) 0.3755(3) 0.055(3) Uani 1 1 d . . . . .
O6 O 0.2004(13) 0.8521(7) 0.3747(3) 0.063(3) Uani 1 1 d . . . . .
N1 N 0.8826(6) 0.7438(14) 0.43405(19) 0.0607(19) Uani 1 1 d . . . . .
N2 N 0.3829(5) 0.7505(12) 0.28524(16) 0.0507(14) Uani 1 1 d . . . . .
C1 C 0.8216(17) 0.6509(14) 0.4162(5) 0.053(4) Uani 1 1 d . . . . .
C2 C 0.8298(17) 0.8415(15) 0.4166(5) 0.066(5) Uani 1 1 d . . . . .
C3 C 0.7110(17) 0.8035(12) 0.3883(4) 0.054(4) Uani 1 1 d . . . . .
C4 C 0.713(2) 0.6892(11) 0.3873(5) 0.051(4) Uani 1 1 d . . . . .
C5 C 1.0115(7) 0.748(2) 0.4596(2) 0.075(3) Uani 1 1 d . . . . .
H5A H 1.061474 0.815412 0.452277 0.090 Uiso 1 1 calc R U . . .
H5B H 1.069279 0.685538 0.451894 0.090 Uiso 1 1 calc R U . . .
C6 C 0.9872(9) 0.746(2) 0.5081(2) 0.083(3) Uani 1 1 d . . . . .
H6 H 1.080134 0.743561 0.520461 0.099 Uiso 1 1 calc R U . . .
C7 C 0.925(3) 0.862(2) 0.5240(6) 0.134(9) Uani 1 1 d . . . . .
H7A H 0.895080 0.849571 0.553140 0.160 Uiso 1 1 calc R U . . .
H7B H 0.840709 0.873204 0.507627 0.160 Uiso 1 1 calc R U . . .
C8 C 1.003(3) 0.986(2) 0.5245(8) 0.231(19) Uani 1 1 d . . . . .
H8A H 1.032467 1.002754 0.552987 0.346 Uiso 1 1 calc R U . . .
H8B H 0.940571 1.041685 0.514690 0.346 Uiso 1 1 calc R U . . .
H8C H 1.082721 0.983240 0.506144 0.346 Uiso 1 1 calc R U . . .
C9 C 0.919(2) 0.6482(15) 0.5242(6) 0.086(5) Uani 1 1 d . . . . .
H9A H 0.831461 0.638898 0.509577 0.103 Uiso 1 1 calc R U . . .
H9B H 0.899913 0.658006 0.554227 0.103 Uiso 1 1 calc R U . . .
C10 C 1.006(2) 0.5438(15) 0.5181(6) 0.111(7) Uani 1 1 d . . . . .
H10A H 1.095198 0.565264 0.529739 0.133 Uiso 1 1 calc R U . . .
H10B H 1.020123 0.541636 0.487493 0.133 Uiso 1 1 calc R U . . .
C11 C 0.996(6) 0.410(2) 0.5308(11) 0.55(6) Uani 1 1 d D . . . .
H11A H 1.016568 0.414517 0.560974 0.658 Uiso 1 1 calc R U . . .
H11B H 0.896126 0.400466 0.529840 0.658 Uiso 1 1 calc R U . . .
C12 C 1.043213 0.289392 0.521399 1.44(18) Uani 1 1 d D . . . .
H12A H 1.142378 0.285982 0.521760 2.160 Uiso 1 1 calc R U . . .
H12B H 1.009960 0.267154 0.493902 2.160 Uiso 1 1 calc R U . . .
H12C H 1.006665 0.240425 0.542723 2.160 Uiso 1 1 calc R U . . .
C13 C 0.6271(17) 0.6313(12) 0.3630(5) 0.056(5) Uani 1 1 d . . . . .
H13 H 0.626673 0.554084 0.362688 0.067 Uiso 1 1 calc R U . . .
C14 C 0.5386(16) 0.6932(13) 0.3382(5) 0.048(4) Uani 1 1 d . . . . .
C15 C 0.5326(16) 0.8082(12) 0.3361(5) 0.045(4) Uani 1 1 d . . . . .
C16 C 0.6197(16) 0.8695(12) 0.3624(5) 0.052(4) Uani 1 1 d . . . . .
H16 H 0.619039 0.946725 0.363082 0.063 Uiso 1 1 calc R U . . .
C17 C 0.4383(17) 0.6522(13) 0.3046(6) 0.052(5) Uani 1 1 d . . . . .
C18 C 0.4315(14) 0.8437(13) 0.3041(6) 0.046(4) Uani 1 1 d . . . . .
C19 C 0.2815(7) 0.7509(12) 0.2506(2) 0.060(2) Uani 1 1 d . . . . .
H19A H 0.240387 0.824136 0.248444 0.072 Uiso 1 1 calc R U . . .
H19B H 0.208370 0.698458 0.257105 0.072 Uiso 1 1 calc R U . . .
C20 C 0.347700 0.719900 0.207700 0.167 Uani 1 1 d D U . . .
H20 H 0.346228 0.797961 0.198909 0.201 Uiso 1 1 calc R U . . .
C21 C 0.454391 0.710608 0.194905 0.178 Uani 1 1 d D U . . .
H21A H 0.465568 0.631032 0.191619 0.213 Uiso 1 1 calc R U . . .
H21B H 0.513276 0.730966 0.218647 0.213 Uiso 1 1 calc R U . . .
C22 C 0.535728 0.764009 0.152289 0.135(5) Uani 1 1 d D U . . .
H22A H 0.468579 0.792203 0.132553 0.203 Uiso 1 1 calc R U . . .
H22B H 0.589554 0.707095 0.138759 0.203 Uiso 1 1 calc R U . . .
H22C H 0.595504 0.823227 0.161218 0.203 Uiso 1 1 calc R U . . .
C23 C 0.228251 0.688994 0.170813 0.107(5) Uani 1 1 d D U . . .
H23A H 0.270153 0.680219 0.142966 0.128 Uiso 1 1 calc R U . . .
H23B H 0.179199 0.621379 0.178116 0.128 Uiso 1 1 calc R U . . .
C24 C 0.1333(15) 0.7874(14) 0.1717(5) 0.131(7) Uani 1 1 d . . . . .
H24A H 0.178657 0.854201 0.161623 0.158 Uiso 1 1 calc R U . . .
H24B H 0.095934 0.800276 0.199959 0.158 Uiso 1 1 calc R U . . .
C25 C 0.0109(18) 0.7426(19) 0.1375(5) 0.181(9) Uani 1 1 d . . . . .
H25A H -0.009547 0.665393 0.143628 0.218 Uiso 1 1 calc R U . . .
H25B H -0.073011 0.784948 0.142141 0.218 Uiso 1 1 calc R U . . .
C26 C 0.049(2) 0.752(3) 0.0940(6) 0.260(14) Uani 1 1 d . . . . .
H26A H 0.104958 0.816930 0.090107 0.389 Uiso 1 1 calc R U . . .
H26B H -0.032826 0.757781 0.076815 0.389 Uiso 1 1 calc R U . . .
H26C H 0.100434 0.687342 0.085640 0.389 Uiso 1 1 calc R U . . .
C27 C 0.1019(17) 0.8050(13) 0.3485(5) 0.057(4) Uani 1 1 d . . . . .
C28 C 0.1046(14) 0.6898(10) 0.3473(5) 0.037(3) Uani 1 1 d . . . . .
C29 C 0.0138(16) 0.6353(11) 0.3206(5) 0.046(4) Uani 1 1 d . . . . .
H29 H 0.011930 0.558169 0.321358 0.055 Uiso 1 1 calc R U . . .
C30 C -0.0742(14) 0.6888(9) 0.2928(5) 0.039(4) Uani 1 1 d . . . . .
C31 C -0.0716(15) 0.8015(12) 0.2946(5) 0.047(4) Uani 1 1 d . . . . .
C32 C 0.0173(16) 0.8642(12) 0.3216(5) 0.050(5) Uani 1 1 d . . . . .
H32 H 0.018084 0.941386 0.321149 0.060 Uiso 1 1 calc R U . . .
C33 C 0.1906(19) 0.9692(12) 0.3790(5) 0.082(6) Uani 1 1 d . . . . .
H33A H 0.218495 1.003964 0.352827 0.122 Uiso 1 1 calc R U . . .
H33B H 0.249840 0.993560 0.401618 0.122 Uiso 1 1 calc R U . . .
H33C H 0.096760 0.989318 0.385291 0.122 Uiso 1 1 calc R U . . .
C34 C 0.192(2) 0.5215(8) 0.3779(4) 0.067(5) Uani 1 1 d . . . . .
H34A H 0.104798 0.495739 0.388657 0.100 Uiso 1 1 calc R U . . .
H34B H 0.264790 0.497992 0.396623 0.100 Uiso 1 1 calc R U . . .
H34C H 0.207301 0.491065 0.350047 0.100 Uiso 1 1 calc R U . . .

loop_
_atom_site_aniso_label
_atom_site_aniso_U_11
_atom_site_aniso_U_22
_atom_site_aniso_U_33
_atom_site_aniso_U_23
_atom_site_aniso_U_13
_atom_site_aniso_U_12
I001 0.0528(7) 0.0645(5) 0.0543(7) -0.0085(6) -0.0088(10) -0.0013(5)
I002 0.0533(7) 0.0639(5) 0.0570(7) 0.0148(6) -0.0072(10) 0.0054(5)
O1 0.064(9) 0.095(8) 0.063(8) 0.008(7) -0.013(7) 0.010(7)
O2 0.086(11) 0.095(8) 0.069(9) -0.008(7) -0.016(8) -0.033(8)
O3 0.058(7) 0.063(6) 0.062(7) -0.010(5) 0.003(6) -0.009(6)
O4 0.065(8) 0.062(6) 0.077(8) 0.008(6) -0.026(7) 0.007(6)
O5 0.058(6) 0.057(5) 0.051(7) 0.004(4) -0.012(7) 0.000(5)
O6 0.075(7) 0.054(5) 0.059(7) -0.004(5) -0.021(8) -0.011(6)
N1 0.044(3) 0.096(6) 0.042(3) 0.008(9) -0.003(3) 0.011(9)
N2 0.041(3) 0.065(4) 0.046(3) 0.001(9) -0.009(2) -0.004(9)
C1 0.042(9) 0.072(10) 0.046(10) -0.003(8) 0.004(8) -0.009(8)
C2 0.051(11) 0.108(13) 0.040(10) -0.008(9) 0.002(9) -0.019(9)
C3 0.041(8) 0.098(11) 0.024(7) 0.004(7) -0.009(7) -0.007(9)
C4 0.051(9) 0.046(9) 0.054(10) 0.006(7) 0.008(10) 0.002(9)
C5 0.039(4) 0.144(9) 0.042(4) -0.011(14) -0.005(3) -0.009(15)
C6 0.050(5) 0.156(11) 0.042(4) 0.015(14) -0.006(4) 0.032(15)
C7 0.12(2) 0.25(2) 0.031(10) -0.012(14) 0.004(12) 0.068(19)
C8 0.13(2) 0.41(5) 0.15(2) 0.16(3) -0.068(19) -0.10(3)
C9 0.075(13) 0.112(13) 0.069(13) 0.015(11) -0.012(11) -0.004(11)
C10 0.139(17) 0.120(12) 0.073(10) 0.047(10) -0.039(11) 0.008(12)
C11 0.91(15) 0.56(8) 0.17(3) 0.09(4) 0.02(6) -0.40(9)
C12 2.0(5) 1.6(4) 0.69(17) -0.4(2) -0.3(2) 0.0(4)
C13 0.058(11) 0.060(9) 0.051(11) 0.012(9) 0.011(9) 0.009(9)
C14 0.040(8) 0.075(10) 0.028(8) -0.003(7) -0.013(7) -0.004(7)
C15 0.044(9) 0.040(8) 0.051(10) -0.003(8) 0.012(8) -0.001(7)
C16 0.050(10) 0.065(9) 0.042(10) 0.006(8) -0.008(8) 0.007(8)
C17 0.047(10) 0.061(9) 0.048(12) 0.009(8) 0.003(9) 0.004(8)
C18 0.027(8) 0.064(9) 0.047(11) 0.013(8) -0.002(7) 0.005(7)
C19 0.043(4) 0.087(6) 0.051(4) -0.003(14) -0.011(3) -0.018(10)
C20 0.064 0.392 0.046 -0.040 -0.013 -0.017
C21 0.071 0.405 0.056 -0.027 0.017 0.047
C22 0.128(10) 0.186(16) 0.093(8) -0.036(13) 0.027(7) -0.007(18)
C23 0.083(9) 0.138(12) 0.100(10) 0.004(8) -0.004(7) -0.017(9)
C24 0.120(11) 0.16(2) 0.117(11) 0.058(11) -0.007(9) 0.037(11)
C25 0.219(18) 0.154(17) 0.171(15) 0.034(19) -0.111(14) -0.10(2)
C26 0.36(3) 0.27(3) 0.147(16) 0.06(3) -0.065(19) 0.09(5)
C27 0.059(10) 0.087(11) 0.025(8) -0.005(7) -0.009(8) 0.002(8)
C28 0.035(7) 0.026(7) 0.050(9) 0.001(6) 0.006(7) 0.007(6)
C29 0.054(10) 0.037(8) 0.045(11) -0.009(7) 0.010(9) 0.000(7)
C30 0.038(8) 0.032(7) 0.049(9) 0.002(6) 0.002(7) 0.006(6)
C31 0.043(8) 0.067(9) 0.031(8) 0.011(6) 0.000(7) 0.007(6)
C32 0.044(9) 0.054(9) 0.051(12) -0.009(8) -0.007(9) -0.003(7)
C33 0.059(11) 0.112(13) 0.074(13) 0.000(9) -0.018(12) -0.022(10)
C34 0.099(14) 0.034(6) 0.068(11) 0.018(6) -0.019(13) 0.006(8)

_geom_special_details            
;
 All esds (except the esd in the dihedral angle between two l.s. planes)
 are estimated using the full covariance matrix.  The cell esds are taken
 into account individually in the estimation of esds in distances, angles
 and torsion angles; correlations between esds in cell parameters are only
 used when they are defined by crystal symmetry.  An approximate (isotropic)
 treatment of cell esds is used for estimating esds involving l.s. planes.
;

loop_
_geom_bond_atom_site_label_1
_geom_bond_atom_site_label_2
_geom_bond_distance
_geom_bond_site_symmetry_2
_geom_bond_publ_flag
I001 C30 2.059(14) . ?
I002 C31 2.150(14) . ?
O1 C1 1.157(15) . ?
O2 C2 1.245(16) . ?
O3 C17 1.240(16) . ?
O4 C18 1.170(15) . ?
O5 C28 1.356(16) . ?
O5 C34 1.430(12) . ?
O6 C27 1.381(17) . ?
O6 C33 1.421(16) . ?
N1 C1 1.383(17) . ?
N1 C2 1.396(19) . ?
N1 C5 1.483(8) . ?
N2 C18 1.354(17) . ?
N2 C17 1.434(17) . ?
N2 C19 1.465(8) . ?
C1 C4 1.46(2) . ?
C2 C3 1.52(2) . ?
C3 C4 1.377(10) . ?
C3 C16 1.441(19) . ?
C4 C13 1.33(2) . ?
C5 C6 1.543(9) . ?
C6 C9 1.44(2) . ?
C6 C7 1.60(3) . ?
C7 C8 1.67(3) . ?
C9 C10 1.53(2) . ?
C10 C11 1.66(3) . ?
C11 C12 1.56(3) . ?
C13 C14 1.38(2) . ?
C14 C15 1.388(10) . ?
C14 C17 1.52(2) . ?
C15 C16 1.39(2) . ?
C15 C18 1.47(2) . ?
C19 C20 1.538(7) . ?
C20 C21 1.11302(3) . ?
C20 C23 1.67819(3) . ?
C21 C22 1.68086(4) . ?
C23 C24 1.499(15) . ?
C24 C25 1.689(18) . ?
C25 C26 1.42(2) . ?
C27 C32 1.37(2) . ?
C27 C28 1.387(10) . ?
C28 C29 1.38(2) . ?
C29 C30 1.38(2) . ?
C30 C31 1.359(10) . ?
C31 C32 1.424(19) . ?

loop_
_geom_angle_atom_site_label_1
_geom_angle_atom_site_label_2
_geom_angle_atom_site_label_3
_geom_angle
_geom_angle_site_symmetry_1
_geom_angle_site_symmetry_3
_geom_angle_publ_flag
C28 O5 C34 118.9(11) . . ?
C27 O6 C33 114.7(12) . . ?
C1 N1 C2 111.5(7) . . ?
C1 N1 C5 127.4(16) . . ?
C2 N1 C5 119.3(16) . . ?
C18 N2 C17 111.6(6) . . ?
C18 N2 C19 123.7(13) . . ?
C17 N2 C19 124.6(13) . . ?
O1 C1 N1 121.9(16) . . ?
O1 C1 C4 130.3(15) . . ?
N1 C1 C4 107.6(13) . . ?
O2 C2 N1 130.6(16) . . ?
O2 C2 C3 124.7(16) . . ?
N1 C2 C3 104.6(12) . . ?
C4 C3 C16 123.2(18) . . ?
C4 C3 C2 107.7(18) . . ?
C16 C3 C2 128.8(15) . . ?
C13 C4 C3 122(2) . . ?
C13 C4 C1 129.8(13) . . ?
C3 C4 C1 108.1(18) . . ?
N1 C5 C6 113.9(6) . . ?
C9 C6 C5 115.3(16) . . ?
C9 C6 C7 115.6(9) . . ?
C5 C6 C7 110.7(14) . . ?
C6 C7 C8 127(2) . . ?
C6 C9 C10 112.3(17) . . ?
C9 C10 C11 137(2) . . ?
C12 C11 C10 147(3) . . ?
C4 C13 C14 115.5(14) . . ?
C13 C14 C15 126.4(18) . . ?
C13 C14 C17 128.0(15) . . ?
C15 C14 C17 105.4(17) . . ?
C14 C15 C16 118.5(18) . . ?
C14 C15 C18 110.6(17) . . ?
C16 C15 C18 130.9(14) . . ?
C15 C16 C3 114.4(13) . . ?
O3 C17 N2 123.7(15) . . ?
O3 C17 C14 130.7(15) . . ?
N2 C17 C14 105.4(12) . . ?
O4 C18 N2 127.5(14) . . ?
O4 C18 C15 125.4(15) . . ?
N2 C18 C15 106.9(11) . . ?
N2 C19 C20 111.8(6) . . ?
C21 C20 C19 136.6(2) . . ?
C21 C20 C23 111.495(2) . . ?
C19 C20 C23 111.9(2) . . ?
C20 C21 C22 133.086(1) . . ?
C24 C23 C20 103.5(6) . . ?
C23 C24 C25 99.5(13) . . ?
C26 C25 C24 114.0(17) . . ?
C32 C27 O6 124.3(14) . . ?
C32 C27 C28 120.9(18) . . ?
O6 C27 C28 114.4(17) . . ?
O5 C28 C29 125.2(11) . . ?
O5 C28 C27 115.9(16) . . ?
C29 C28 C27 118.7(17) . . ?
C30 C29 C28 123.7(13) . . ?
C31 C30 C29 115.4(17) . . ?
C31 C30 I001 125.8(14) . . ?
C29 C30 I001 118.8(9) . . ?
C30 C31 C32 124.4(17) . . ?
C30 C31 I002 121.6(15) . . ?
C32 C31 I002 113.9(10) . . ?
C27 C32 C31 116.7(14) . . ?

loop_
_geom_torsion_atom_site_label_1
_geom_torsion_atom_site_label_2
_geom_torsion_atom_site_label_3
_geom_torsion_atom_site_label_4
_geom_torsion
_geom_torsion_site_symmetry_1
_geom_torsion_site_symmetry_2
_geom_torsion_site_symmetry_3
_geom_torsion_site_symmetry_4
_geom_torsion_publ_flag
C2 N1 C1 O1 170.9(18) . . . . ?
C5 N1 C1 O1 6(2) . . . . ?
C2 N1 C1 C4 -4.6(11) . . . . ?
C5 N1 C1 C4 -169.1(9) . . . . ?
C1 N1 C2 O2 -177(2) . . . . ?
C5 N1 C2 O2 -11(2) . . . . ?
C1 N1 C2 C3 6.9(10) . . . . ?
C5 N1 C2 C3 172.7(9) . . . . ?
O2 C2 C3 C4 176.5(18) . . . . ?
N1 C2 C3 C4 -6.7(18) . . . . ?
O2 C2 C3 C16 3(3) . . . . ?
N1 C2 C3 C16 -179.8(14) . . . . ?
C16 C3 C4 C13 -2(3) . . . . ?
C2 C3 C4 C13 -175.6(12) . . . . ?
C16 C3 C4 C1 177.7(11) . . . . ?
C2 C3 C4 C1 4(2) . . . . ?
O1 C1 C4 C13 5(3) . . . . ?
N1 C1 C4 C13 179.7(15) . . . . ?
O1 C1 C4 C3 -174.9(19) . . . . ?
N1 C1 C4 C3 0(2) . . . . ?
C1 N1 C5 C6 -96(2) . . . . ?
C2 N1 C5 C6 100.5(19) . . . . ?
N1 C5 C6 C9 61(2) . . . . ?
N1 C5 C6 C7 -72(2) . . . . ?
C9 C6 C7 C8 159(2) . . . . ?
C5 C6 C7 C8 -67(2) . . . . ?
C5 C6 C9 C10 64.7(18) . . . . ?
C7 C6 C9 C10 -164.0(17) . . . . ?
C6 C9 C10 C11 176(3) . . . . ?
C9 C10 C11 C12 159(5) . . . . ?
C3 C4 C13 C14 2(3) . . . . ?
C1 C4 C13 C14 -178.1(15) . . . . ?
C4 C13 C14 C15 1(3) . . . . ?
C4 C13 C14 C17 174.1(15) . . . . ?
C13 C14 C15 C16 -2(3) . . . . ?
C17 C14 C15 C16 -177.1(12) . . . . ?
C13 C14 C15 C18 176.3(13) . . . . ?
C17 C14 C15 C18 2(2) . . . . ?
C14 C15 C16 C3 2(3) . . . . ?
C18 C15 C16 C3 -176.7(15) . . . . ?
C4 C3 C16 C15 0(3) . . . . ?
C2 C3 C16 C15 172.4(14) . . . . ?
C18 N2 C17 O3 172.8(19) . . . . ?
C19 N2 C17 O3 -5(2) . . . . ?
C18 N2 C17 C14 -2.9(10) . . . . ?
C19 N2 C17 C14 179.6(9) . . . . ?
C13 C14 C17 O3 11(3) . . . . ?
C15 C14 C17 O3 -174.7(18) . . . . ?
C13 C14 C17 N2 -173.9(15) . . . . ?
C15 C14 C17 N2 0.6(19) . . . . ?
C17 N2 C18 O4 179(2) . . . . ?
C19 N2 C18 O4 -3(2) . . . . ?
C17 N2 C18 C15 4.0(10) . . . . ?
C19 N2 C18 C15 -178.6(9) . . . . ?
C14 C15 C18 O4 -179.0(18) . . . . ?
C16 C15 C18 O4 0(3) . . . . ?
C14 C15 C18 N2 -4(2) . . . . ?
C16 C15 C18 N2 175.0(16) . . . . ?
C18 N2 C19 C20 107.7(12) . . . . ?
C17 N2 C19 C20 -75.2(13) . . . . ?
N2 C19 C20 C21 -12.5(15) . . . . ?
N2 C19 C20 C23 165.6(9) . . . . ?
C19 C20 C21 C22 -127.2(8) . . . . ?
C23 C20 C21 C22 54.623(1) . . . . ?
C21 C20 C23 C24 -129.0(6) . . . . ?
C19 C20 C23 C24 52.4(8) . . . . ?
C20 C23 C24 C25 -174.9(8) . . . . ?
C23 C24 C25 C26 -78(2) . . . . ?
C33 O6 C27 C32 12(2) . . . . ?
C33 O6 C27 C28 -174.8(16) . . . . ?
C34 O5 C28 C29 1(2) . . . . ?
C34 O5 C28 C27 176.0(16) . . . . ?
C32 C27 C28 O5 -179.3(11) . . . . ?
O6 C27 C28 O5 8(3) . . . . ?
C32 C27 C28 C29 -4(3) . . . . ?
O6 C27 C28 C29 -177.3(10) . . . . ?
O5 C28 C29 C30 178.8(13) . . . . ?
C27 C28 C29 C30 4(3) . . . . ?
C28 C29 C30 C31 -3(2) . . . . ?
C28 C29 C30 I001 179.2(12) . . . . ?
C29 C30 C31 C32 2(3) . . . . ?
I001 C30 C31 C32 179.6(9) . . . . ?
C29 C30 C31 I002 -179.6(7) . . . . ?
I001 C30 C31 I002 -2(2) . . . . ?
O6 C27 C32 C31 175.6(14) . . . . ?
C28 C27 C32 C31 3(3) . . . . ?
C30 C31 C32 C27 -2(3) . . . . ?
I002 C31 C32 C27 179.3(12) . . . . ?

_refine_diff_density_max         0.702
_refine_diff_density_min         -0.509
_refine_diff_density_rms         0.072

_shelx_res_file                  
;
TITL shelxt_e.res in P2(1)2(1)2(1)
    shelx.res
    created by SHELXL-2018/3 at 19:33:24 on 29-Jun-2022
CELL  0.71073   9.6713  12.0440  31.4195   90.000   90.000   90.000
ZERR    53.00   0.0003   0.0004   0.0009    0.000    0.000    0.000
LATT  -1
SYMM  1/2 - X, - Y, 1/2 + Z
SYMM  - X, 1/2 + Y, 1/2 - Z
SYMM  1/2 + X, 1/2 - Y, - Z
SFAC  C    H    I    O    N
UNIT  136 176 8 24 8
MERG   2
OMIT    -3.00  50.00
DFIX  1.540 0.020 C21 C22
DELU  0.010 0.010 C22 C21
SIMU  0.040 0.080 1.700 C22 C21
DFIX     1.540   0.020 C23 C20
DELU     0.010   0.010 C23 C20
SIMU     0.040   0.080   1.700 C23 C20
DFIX     1.540   0.020 C11 C12
FMAP   2
PLAN   50
ACTA 50
BOND
CONF
LIST   6
L.S.  16
SIZE 0.14 0.06 0.03
TEMP    27.85
WGHT    0.023000    7.658000
FVAR       0.21007
I001  3   -0.201549    0.594853    0.254570    11.00000    0.05275    0.06445 =
         0.05425   -0.00852   -0.00878   -0.00134
I002  3   -0.201403    0.901641    0.254471    11.00000    0.05328    0.06394 =
         0.05699    0.01478   -0.00720    0.00535
O1    4    0.862488    0.562245    0.422784    11.00000    0.06350    0.09456 =
         0.06345    0.00838   -0.01305    0.01045
O2    4    0.862167    0.940224    0.422973    11.00000    0.08550    0.09451 =
         0.06932   -0.00765   -0.01575   -0.03338
O3    4    0.399519    0.556866    0.295640    11.00000    0.05786    0.06330 =
         0.06222   -0.00997    0.00295   -0.00923
O4    4    0.406157    0.935835    0.295249    11.00000    0.06503    0.06236 =
         0.07690    0.00754   -0.02621    0.00682
O5    4    0.190696    0.639986    0.375459    11.00000    0.05784    0.05735 =
         0.05108    0.00388   -0.01164   -0.00029
O6    4    0.200423    0.852069    0.374680    11.00000    0.07520    0.05354 =
         0.05913   -0.00439   -0.02128   -0.01089
N1    5    0.882612    0.743755    0.434048    11.00000    0.04389    0.09647 =
         0.04182    0.00782   -0.00275    0.01106
N2    5    0.382898    0.750481    0.285238    11.00000    0.04138    0.06490 =
         0.04569    0.00140   -0.00870   -0.00358
C1    1    0.821612    0.650890    0.416205    11.00000    0.04249    0.07152 =
         0.04551   -0.00323    0.00368   -0.00920
C2    1    0.829757    0.841542    0.416632    11.00000    0.05055    0.10776 =
         0.04007   -0.00791    0.00182   -0.01890
C3    1    0.710999    0.803542    0.388292    11.00000    0.04067    0.09768 =
         0.02369    0.00442   -0.00889   -0.00723
C4    1    0.712965    0.689249    0.387279    11.00000    0.05147    0.04607 =
         0.05424    0.00590    0.00843    0.00237
C5    1    1.011470    0.748235    0.459565    11.00000    0.03914    0.14396 =
         0.04194   -0.01106   -0.00548   -0.00949
AFIX  23
H5A   2    1.061474    0.815412    0.452277    11.00000   -1.20000
H5B   2    1.069279    0.685538    0.451894    11.00000   -1.20000
AFIX   0
C6    1    0.987158    0.746318    0.508104    11.00000    0.05038    0.15565 =
         0.04233    0.01534   -0.00554    0.03179
AFIX  13
H6    2    1.080134    0.743561    0.520461    11.00000   -1.20000
AFIX   0
C7    1    0.924573    0.862350    0.524041    11.00000    0.11918    0.25102 =
         0.03084   -0.01234    0.00429    0.06805
AFIX  23
H7A   2    0.895080    0.849571    0.553140    11.00000   -1.20000
H7B   2    0.840709    0.873204    0.507627    11.00000   -1.20000
AFIX   0
C8    1    1.003461    0.985597    0.524516    11.00000    0.13196    0.41069 =
         0.14921    0.16122   -0.06787   -0.10352
AFIX 137
H8A   2    1.032467    1.002754    0.552987    11.00000   -1.50000
H8B   2    0.940571    1.041685    0.514690    11.00000   -1.50000
H8C   2    1.082721    0.983240    0.506144    11.00000   -1.50000
AFIX   0
C9    1    0.919101    0.648216    0.524158    11.00000    0.07522    0.11196 =
         0.06950    0.01518   -0.01163   -0.00373
AFIX  23
H9A   2    0.831461    0.638898    0.509577    11.00000   -1.20000
H9B   2    0.899913    0.658006    0.554227    11.00000   -1.20000
AFIX   0
C10   1    1.006298    0.543768    0.518060    11.00000    0.13945    0.11970 =
         0.07336    0.04703   -0.03884    0.00772
AFIX  23
H10A  2    1.095198    0.565264    0.529739    11.00000   -1.20000
H10B  2    1.020123    0.541636    0.487493    11.00000   -1.20000
AFIX   0
C11   1    0.995616    0.410333    0.530825    11.00000    0.91441    0.56351 =
         0.16711    0.09061    0.01969   -0.40000
AFIX  23
H11A  2    1.016568    0.414517    0.560974    11.00000   -1.20000
H11B  2    0.896126    0.400466    0.529840    11.00000   -1.20000
AFIX   0
C12   1   11.043213   10.289392   10.521399    11.00000    2.00000    1.63202 =
         0.68897   -0.40000   -0.25419    0.03524
AFIX 137
H12A  2    1.142378    0.285982    0.521760    11.00000   -1.50000
H12B  2    1.009960    0.267154    0.493902    11.00000   -1.50000
H12C  2    1.006665    0.240425    0.542723    11.00000   -1.50000
AFIX   0
C13   1    0.627068    0.631297    0.362964    11.00000    0.05751    0.06024 =
         0.05086    0.01190    0.01101    0.00934
AFIX  43
H13   2    0.626673    0.554084    0.362688    11.00000   -1.20000
AFIX   0
C14   1    0.538645    0.693177    0.338192    11.00000    0.04047    0.07481 =
         0.02839   -0.00290   -0.01330   -0.00374
C15   1    0.532559    0.808160    0.336110    11.00000    0.04367    0.04030 =
         0.05099   -0.00268    0.01162   -0.00107
C16   1    0.619689    0.869534    0.362350    11.00000    0.04959    0.06502 =
         0.04172    0.00621   -0.00838    0.00680
AFIX  43
H16   2    0.619039    0.946725    0.363082    11.00000   -1.20000
AFIX   0
C17   1    0.438333    0.652191    0.304570    11.00000    0.04714    0.06061 =
         0.04798    0.00941    0.00302    0.00357
C18   1    0.431512    0.843680    0.304128    11.00000    0.02674    0.06443 =
         0.04721    0.01272   -0.00243    0.00519
C19   1    0.281512    0.750897    0.250611    11.00000    0.04269    0.08678 =
         0.05142   -0.00302   -0.01087   -0.01775
AFIX  23
H19A  2    0.240387    0.824136    0.248444    11.00000   -1.20000
H19B  2    0.208370    0.698458    0.257105    11.00000   -1.20000
AFIX   0
C20   1   10.347700   10.719900   10.207700    11.00000   10.06376   10.39165 =
        10.04646    9.95991    9.98749    9.98280
AFIX  13
H20   2    0.346228    0.797961    0.198909    11.00000   -1.20000
AFIX   0
C21   1   10.454391   10.710608   10.194905    11.00000   10.07143   10.40483 =
        10.05650    9.97310   10.01693   10.04682
AFIX  23
H21A  2    0.465568    0.631032    0.191619    11.00000   -1.20000
H21B  2    0.513276    0.730966    0.218647    11.00000   -1.20000
AFIX   0
C22   1   10.535728   10.764009   10.152289    11.00000    0.12788    0.18563 =
         0.09280   -0.03594    0.02687   -0.00702
AFIX 137
H22A  2    0.468579    0.792203    0.132553    11.00000   -1.50000
H22B  2    0.589554    0.707095    0.138759    11.00000   -1.50000
H22C  2    0.595504    0.823227    0.161218    11.00000   -1.50000
AFIX   0
C23   1   10.228251   10.688994   10.170813    11.00000    0.08251    0.13779 =
         0.10009    0.00429   -0.00394   -0.01746
AFIX  23
H23A  2    0.270153    0.680219    0.142966    11.00000   -1.20000
H23B  2    0.179199    0.621379    0.178116    11.00000   -1.20000
AFIX   0
C24   1    0.133335    0.787381    0.171743    11.00000    0.11960    0.15793 =
         0.11677    0.05788   -0.00693    0.03707
AFIX  23
H24A  2    0.178657    0.854201    0.161623    11.00000   -1.20000
H24B  2    0.095934    0.800276    0.199959    11.00000   -1.20000
AFIX   0
C25   1    0.010909    0.742573    0.137451    11.00000    0.21940    0.15444 =
         0.17062    0.03401   -0.11107   -0.10376
AFIX  23
H25A  2   -0.009547    0.665393    0.143628    11.00000   -1.20000
H25B  2   -0.073011    0.784948    0.142141    11.00000   -1.20000
AFIX   0
C26   1    0.048943    0.751911    0.093990    11.00000    0.36361    0.26769 =
         0.14726    0.05810   -0.06532    0.09201
AFIX 137
H26A  2    0.104958    0.816930    0.090107    11.00000   -1.50000
H26B  2   -0.032826    0.757781    0.076815    11.00000   -1.50000
H26C  2    0.100434    0.687342    0.085640    11.00000   -1.50000
AFIX   0
C27   1    0.101925    0.804961    0.348466    11.00000    0.05916    0.08749 =
         0.02541   -0.00494   -0.00923    0.00172
C28   1    0.104599    0.689836    0.347281    11.00000    0.03466    0.02622 =
         0.05041    0.00069    0.00606    0.00680
C29   1    0.013822    0.635344    0.320574    11.00000    0.05443    0.03725 =
         0.04516   -0.00857    0.00966   -0.00009
AFIX  43
H29   2    0.011930    0.558169    0.321358    11.00000   -1.20000
AFIX   0
C30   1   -0.074204    0.688837    0.292802    11.00000    0.03799    0.03154 =
         0.04888    0.00168    0.00199    0.00633
C31   1   -0.071571    0.801532    0.294628    11.00000    0.04312    0.06703 =
         0.03127    0.01090    0.00010    0.00657
C32   1    0.017329    0.864182    0.321641    11.00000    0.04416    0.05416 =
         0.05077   -0.00920   -0.00748   -0.00265
AFIX  43
H32   2    0.018084    0.941386    0.321149    11.00000   -1.20000
AFIX   0
C33   1    0.190582    0.969224    0.378950    11.00000    0.05859    0.11218 =
         0.07406    0.00021   -0.01846   -0.02212
AFIX 137
H33A  2    0.218495    1.003964    0.352827    11.00000   -1.50000
H33B  2    0.249840    0.993560    0.401618    11.00000   -1.50000
H33C  2    0.096760    0.989318    0.385291    11.00000   -1.50000
AFIX   0
C34   1    0.192004    0.521462    0.377897    11.00000    0.09879    0.03368 =
         0.06829    0.01824   -0.01875    0.00619
AFIX 137
H34A  2    0.104798    0.495739    0.388657    11.00000   -1.50000
H34B  2    0.264790    0.497992    0.396623    11.00000   -1.50000
H34C  2    0.207301    0.491065    0.350047    11.00000   -1.50000
AFIX   0
HKLF    4


REM  shelxt_e.res in P2(1)2(1)2(1)
REM wR2 = 0.0925, GooF = S = 1.070, Restrained GooF = 1.083 for all data
REM R1 = 0.0390 for 4752 Fo > 4sig(Fo) and 0.0628 for all 6456 data
REM 376 parameters refined using 17 restraints

END

WGHT      0.0225      7.6259

REM Highest difference peak  0.702,  deepest hole -0.509,  1-sigma level  0.072
Q1    1   0.2257  0.8128  0.1834  11.00000  0.05    0.70
Q2    1   0.3294  0.8022  0.2091  11.00000  0.05    0.64
Q3    1   0.4327  0.8027  0.1934  11.00000  0.05    0.49
Q4    1   0.2275  0.6916  0.1824  11.00000  0.05    0.49
Q5    1   0.9797  1.0730  0.5393  11.00000  0.05    0.47
Q6    1   0.9774  0.4301  0.5423  11.00000  0.05    0.45
Q7    1   1.0972  0.1544  0.5299  11.00000  0.05    0.42
Q8    1   0.8581  1.1049  0.5183  11.00000  0.05    0.35
Q9    1   0.6523  0.7542  0.0941  11.00000  0.05    0.34
Q10   1   0.5619  0.8363  0.2003  11.00000  0.05    0.33
Q11   1   0.1723  0.8019  0.1467  11.00000  0.05    0.32
Q12   1   1.0542  0.9607  0.5154  11.00000  0.05    0.32
Q13   1   1.1025  0.3339  0.5294  11.00000  0.05    0.32
Q14   1   0.4806  0.6921  0.1507  11.00000  0.05    0.31
Q15   1   0.5588  0.7612  0.1645  11.00000  0.05    0.31
Q16   1   0.1044  0.6964  0.1662  11.00000  0.05    0.31
Q17   1   0.9442  0.9575  0.5306  11.00000  0.05    0.30
Q18   1  -0.1199  0.6364  0.2442  11.00000  0.05    0.28
Q19   1   0.1636  0.7027  0.1505  11.00000  0.05    0.28
Q20   1  -0.1498  0.8829  0.2252  11.00000  0.05    0.27
Q21   1   0.4686  0.7512  0.1242  11.00000  0.05    0.26
Q22   1   0.8463  0.4023  0.5162  11.00000  0.05    0.26
Q23   1   0.1034  0.8093  0.1667  11.00000  0.05    0.26
Q24   1  -0.2155  0.8464  0.2178  11.00000  0.05    0.26
Q25   1  -0.2481  0.6699  0.2441  11.00000  0.05    0.25
Q26   1   0.9431  0.5374  0.5341  11.00000  0.05    0.24
Q27   1  -0.1265  0.9817  0.2578  11.00000  0.05    0.24
Q28   1   0.4765  0.9192  0.2509  11.00000  0.05    0.24
Q29   1   0.3965  0.8971  0.2106  11.00000  0.05    0.24
Q30   1   0.4797  0.8125  0.1506  11.00000  0.05    0.24
Q31   1  -0.1830  0.9974  0.2267  11.00000  0.05    0.23
Q32   1  -0.3241  0.6316  0.2568  11.00000  0.05    0.22
Q33   1   0.9196  0.5051  0.5172  11.00000  0.05    0.22
Q34   1  -0.1374  0.8043  0.2826  11.00000  0.05    0.22
Q35   1   0.4660  0.7137  0.1835  11.00000  0.05    0.21
Q36   1  -0.1865  0.7569  0.0745  11.00000  0.05    0.21
Q37   1  -0.3180  0.9542  0.2803  11.00000  0.05    0.21
Q38   1   1.0199  0.9404  0.5411  11.00000  0.05    0.21
Q39   1   0.5845  0.8809  0.2320  11.00000  0.05    0.21
Q40   1   0.1969  0.8882  0.2556  11.00000  0.05    0.21
Q41   1   0.2148  0.7918  0.2489  11.00000  0.05    0.21
Q42   1   0.6412  0.7434  0.1402  11.00000  0.05    0.21
Q43   1   0.2806  0.8784  0.2026  11.00000  0.05    0.20
Q44   1   0.7163  0.7543  0.2116  11.00000  0.05    0.20
Q45   1   1.1060  0.3205  0.4934  11.00000  0.05    0.20
Q46   1   1.0386  0.6449  0.4554  11.00000  0.05    0.20
Q47   1   0.3683  0.9990  0.2918  11.00000  0.05    0.20
Q48   1   0.4970  0.6645  0.3223  11.00000  0.05    0.20
Q49   1   0.3557  0.9336  0.1847  11.00000  0.05    0.20
Q50   1  -0.0960  0.6976  0.3133  11.00000  0.05    0.20
;
_shelx_res_checksum              76

_exptl_crystal_recrystallization_method 'Re-crystallisation from solvent'
_exptl_crystal_preparation       Luminescent
